# Supplementary material for: (2,4,6-Trimethyl­phen­yl){2-[N-(2,4,6-trimethyl­phen­yl)formamido]­eth­yl}ammonium chloride
Source: Acta Crystallogr Sect E Struct Rep Online. 2012 Nov 3;68(Pt 12):o3263. doi: 10.1107/S1600536812044595 (PMC3588815; doi:10.1107/S1600536812044595)
Supplement: Supplementary file 2 [file e-68-o3263-Isup2.hkl]

#
# h,k,l, Fc-squared, Fo-squared, sigma(Fo-squared) and status flag
#
data_I
_shelx_title ' 9m_kznd_mi1_fecl2l1_0s in P-1'
_shelx_refln_list_code          4
_shelx_F_calc_maximum      162.06
_exptl_crystal_F_000       388.00
_reflns_d_resolution_high  0.7570
 
loop_
 _symmetry_equiv_pos_as_xyz
 'x, y, z'
 '-x, -y, -z'
 
_cell_length_a     8.2516
_cell_length_b     8.8822
_cell_length_c    14.7524
_cell_angle_alpha  74.857
_cell_angle_beta   86.315
_cell_angle_gamma  74.635
 
_shelx_F_squared_multiplier     1.000
 
loop_
 _refln_index_h
 _refln_index_k
 _refln_index_l
 _refln_F_squared_calc
 _refln_F_squared_meas
 _refln_F_squared_sigma
 _refln_observed_status
   1   0   0     1845.19     1827.55     26.61 o
   2   0   0      359.65      366.91      4.33 o
   3   0   0      211.32      200.89      4.05 o
   4   0   0      356.92      327.25      6.03 o
   5   0   0      218.64      236.96      6.28 o
   6   0   0       71.19       72.81      5.46 o
   7   0   0      291.77      275.18     11.00 o
   8   0   0       12.42       12.67      6.05 o
   9   0   0        5.28        5.54      9.38 o
  10   0   0      191.15      231.91     26.32 o
 -10   1   0       12.98       14.81     17.20 o
  -9   1   0        0.61       -4.84      5.82 o
  -8   1   0      125.95      140.60     11.69 o
  -7   1   0       49.78       52.35      6.45 o
  -6   1   0       16.27       17.80      4.60 o
  -5   1   0      689.29      699.45     14.75 o
  -4   1   0      703.65      717.94     13.95 o
  -3   1   0        4.51        3.54      1.75 o
  -2   1   0     1758.94     1833.46     11.57 o
  -1   1   0      777.41      808.84      6.46 o
   0   1   0      246.06      243.30      3.74 o
   1   1   0     3101.04     3065.68     33.36 o
   2   1   0      108.04      123.79      2.55 o
   3   1   0     4122.13     4251.10     36.74 o
   4   1   0        1.56        0.06      1.41 o
   5   1   0       66.07       66.66      3.56 o
   6   1   0       95.26       91.38      5.02 o
   7   1   0      120.01      138.87      7.17 o
   8   1   0       17.85        9.52      5.36 o
   9   1   0       70.45       72.47     15.75 o
  10   1   0       45.01       37.04     18.73 o
  -9   2   0       10.80        7.72      7.25 o
  -8   2   0       19.37       18.93      7.03 o
  -7   2   0      162.50      165.17      9.01 o
  -6   2   0      224.18      215.20     10.53 o
  -5   2   0      486.85      511.47     13.56 o
  -4   2   0       76.33       72.54      5.39 o
  -3   2   0       12.71        7.21      2.40 o
  -2   2   0     1736.96     1813.99     24.96 o
  -1   2   0      929.20     1004.17      8.31 o
   0   2   0      301.22      318.41      4.34 o
   1   2   0       31.99       27.15      1.91 o
   2   2   0      122.82      143.67     11.32 o
   3   2   0      336.97      336.29      9.05 o
   4   2   0      272.41      298.28      5.56 o
   5   2   0        0.18       -1.52      1.52 o
   6   2   0       23.95       19.50      2.71 o
   7   2   0       17.62       14.38      3.67 o
   8   2   0       18.50        0.42      7.73 o
   9   2   0      152.97      141.26     19.89 o
  10   2   0       10.39       26.98     13.09 o
  -9   3   0       25.41       21.32     12.70 o
  -8   3   0       30.93       36.48      8.58 o
  -7   3   0       36.02       43.77      7.01 o
  -6   3   0      382.91      389.60     13.70 o
  -5   3   0       54.59       62.64      6.25 o
  -4   3   0      447.66      432.97     12.95 o
  -3   3   0      150.89      155.17      6.71 o
  -2   3   0      914.75     1182.52     15.33 o
  -1   3   0      235.48      298.09     11.39 o
   0   3   0      849.42      870.70      9.15 o
   1   3   0      314.93      326.17      5.66 o
   2   3   0       22.50       19.89      1.94 o
   3   3   0      173.16       90.79     35.90 o
   4   3   0      565.42      529.27     16.55 o
   5   3   0       36.74       37.74      6.54 o
   6   3   0       47.86       44.95      6.26 o
   7   3   0      111.42      111.59      9.19 o
   8   3   0      177.28      154.74     12.92 o
   9   3   0       26.82       22.37     11.00 o
  10   3   0       20.80        4.86     11.13 o
  -8   4   0       81.19       76.15     16.87 o
  -7   4   0       10.57        5.56      5.93 o
  -6   4   0       29.52       33.50      6.14 o
  -5   4   0      355.49      376.85     12.71 o
  -4   4   0      183.62      174.88      8.42 o
  -3   4   0        3.34        5.25      2.61 o
  -2   4   0       85.96       90.41      5.78 o
  -1   4   0     2889.02     2888.82     44.65 o
   0   4   0      631.83      574.61     16.27 o
   1   4   0        0.73        4.05      1.62 o
   2   4   0     1135.42     1239.98     14.34 o
   3   4   0      972.05     1008.90     12.37 o
   4   4   0        0.32       -1.39      4.00 o
   5   4   0        0.28       -4.32      4.32 o
   6   4   0       51.28       39.64      7.97 o
   7   4   0       80.90       76.44      8.25 o
   8   4   0        0.44        0.55      5.75 o
   9   4   0       40.59       31.32     12.10 o
  10   4   0        9.37       16.05     12.09 o
  -8   5   0      116.27      126.06     21.41 o
  -7   5   0        0.18        2.53      9.77 o
  -6   5   0       15.32       11.56      7.50 o
  -5   5   0       10.00       14.11      6.91 o
  -4   5   0       29.47       22.57      5.61 o
  -3   5   0      101.39       87.50      7.25 o
  -2   5   0      157.06      146.22     11.56 o
  -1   5   0       45.88       57.14      7.88 o
   0   5   0       34.81       36.24      6.19 o
   1   5   0      339.05      333.02      8.19 o
   2   5   0       31.50       20.65      3.37 o
   3   5   0      365.86      342.52      8.12 o
   4   5   0        1.79        0.89      1.74 o
   5   5   0       16.06       22.92      6.83 o
   6   5   0      265.75      261.99     15.72 o
   7   5   0      199.57      197.49     14.84 o
   8   5   0        1.27        4.12      6.68 o
   9   5   0       97.34       99.41     18.61 o
  10   5   0       16.34       15.27     12.04 o
  -7   6   0        0.14       -5.67      9.67 o
  -6   6   0        2.40        7.90      7.73 o
  -5   6   0       11.23        8.09      6.89 o
  -4   6   0       59.22       66.30     10.98 o
  -3   6   0       77.61       59.30      9.90 o
  -2   6   0       58.00       63.64      9.95 o
  -1   6   0       27.15       25.53      7.00 o
   0   6   0       94.10       85.95      9.54 o
   1   6   0      116.76      116.96      5.68 o
   2   6   0       26.03       37.27      4.45 o
   3   6   0        7.88        6.27      3.27 o
   4   6   0       84.48       92.43      5.23 o
   5   6   0       23.61       14.20      6.83 o
   6   6   0      144.29      134.46     12.48 o
   7   6   0        1.51        7.98      6.64 o
   8   6   0       28.38       24.97     11.68 o
   9   6   0        4.09        4.92      9.73 o
  10   6   0       29.40       14.95     11.69 o
  -6   7   0        1.20        6.13      8.55 o
  -5   7   0        2.31        2.01      7.13 o
  -4   7   0       41.29       48.07     10.98 o
  -3   7   0       25.80       20.02      8.14 o
  -2   7   0       25.07       22.24      7.68 o
  -1   7   0      267.29      286.95     17.36 o
   0   7   0        4.35        7.01      5.96 o
   1   7   0      148.28      147.36      9.13 o
   2   7   0       41.71       38.40      4.89 o
   3   7   0       54.99       52.17      5.64 o
   4   7   0        6.60        7.91      3.73 o
   5   7   0       37.98       27.37      7.51 o
   6   7   0       42.00       37.85      8.86 o
   7   7   0       91.82       91.56     12.26 o
   8   7   0        1.53        4.12      9.84 o
   9   7   0       78.47       98.80     19.34 o
  -5   8   0       10.66        5.84      8.86 o
  -4   8   0        0.67       -5.06      6.79 o
  -3   8   0        6.13       -3.88      6.54 o
  -2   8   0        7.90        7.06      7.21 o
  -1   8   0       14.13       12.20      6.86 o
   0   8   0        2.61        1.17      5.94 o
   1   8   0      183.72      195.80     14.69 o
   2   8   0       56.49       49.29      8.64 o
   3   8   0        8.64        8.88      4.09 o
   4   8   0       37.79       38.40      5.72 o
   5   8   0       47.52       47.38      9.21 o
   6   8   0       73.77       68.00     10.97 o
   7   8   0        7.89        1.87      7.15 o
   8   8   0        0.27       -0.26      9.56 o
   9   8   0       23.96       24.09     12.67 o
  -4   9   0       29.32       28.47     11.70 o
  -3   9   0        0.51       -4.47      7.57 o
  -2   9   0        0.83       -6.28      6.28 o
  -1   9   0       11.00        7.45      7.62 o
   0   9   0       34.66       22.82      8.88 o
   1   9   0       17.72       21.23      8.23 o
   2   9   0       22.39       10.21      6.39 o
   3   9   0       35.11       26.92      8.18 o
   4   9   0       19.67       21.08     15.84 o
   5   9   0       53.11       61.51     13.47 o
   6   9   0        4.67        4.84      7.70 o
   7   9   0       13.58        9.23      8.74 o
   8   9   0        1.19        1.91     10.00 o
  -2  10   0       23.54       24.44     11.05 o
  -1  10   0       92.49      126.12     16.80 o
   0  10   0        2.31        0.30      7.61 o
   1  10   0       44.61       49.01     11.28 o
   2  10   0      100.56       77.00     27.93 o
   3  10   0      103.01       95.89     25.34 o
   4  10   0       21.17       24.25     18.24 o
   5  10   0       24.78       15.84     16.93 o
   6  10   0       18.03       16.27     17.04 o
   7  10   0       48.38       47.73     15.52 o
   1  11   0        6.27        0.75      9.19 o
   2  11   0       85.92       53.94     33.26 o
   3  11   0       11.68        6.55     15.95 o
   4  11   0        0.00        1.53     16.60 o
   5  11   0       23.17       30.91     23.26 o
  -4 -11   1       24.19       21.08     19.77 o
  -3 -11   1       15.02        9.28     18.24 o
  -2 -11   1       37.14       61.82     25.99 o
  -1 -11   1       27.76       34.51     12.63 o
  -7 -10   1       10.56        9.83     18.24 o
  -6 -10   1       18.34       -3.49     16.05 o
  -5 -10   1       20.21       24.14     18.02 o
  -4 -10   1        0.01        1.20     14.85 o
  -3 -10   1       43.68       50.68     21.62 o
  -2 -10   1       27.82       19.69      8.92 o
  -1 -10   1       48.75       54.45     12.16 o
   0 -10   1        1.61        6.22      8.48 o
   1 -10   1        0.52        0.10      8.19 o
   2 -10   1       35.19       31.26     12.16 o
  -8  -9   1       41.91       41.19     14.90 o
  -7  -9   1        0.11       -2.53      7.74 o
  -6  -9   1        0.56        3.11      7.47 o
  -5  -9   1       22.05       20.22     10.85 o
  -4  -9   1       28.10       32.11     17.47 o
  -3  -9   1        1.97       -0.91      6.09 o
  -2  -9   1        7.50        8.00      6.37 o
  -1  -9   1        2.93        4.62      6.65 o
   0  -9   1       16.94       16.84      8.29 o
   1  -9   1        0.53        1.64      6.96 o
   2  -9   1        0.64       -1.16      6.98 o
   3  -9   1       69.08       68.62     13.97 o
  -9  -8   1       16.67       18.51     13.32 o
  -8  -8   1       25.92       34.05     10.90 o
  -7  -8   1        0.13       -0.37      7.11 o
  -6  -8   1       64.29       78.04     11.74 o
  -5  -8   1       60.14       64.89     10.94 o
  -4  -8   1       79.39       75.44      8.05 o
  -3  -8   1        2.03        3.91      3.91 o
  -2  -8   1       26.11       23.08      7.23 o
  -1  -8   1        0.05        0.34      5.53 o
   0  -8   1      329.04      295.83     18.43 o
   1  -8   1       78.38       74.39     11.87 o
   2  -8   1       30.70       35.40     10.26 o
   3  -8   1       15.75       16.82      9.18 o
   4  -8   1        2.80        0.05      7.48 o
   5  -8   1        1.93       -0.15      8.40 o
  -9  -7   1       53.62       65.87     17.10 o
  -8  -7   1        3.09        0.25      7.17 o
  -7  -7   1       17.01       25.03      8.73 o
  -6  -7   1       67.98       62.23     10.49 o
  -5  -7   1        3.20        3.57      5.71 o
  -4  -7   1      189.75      176.17      8.56 o
  -3  -7   1      109.11      113.25      7.36 o
  -2  -7   1      222.35      230.33      9.27 o
  -1  -7   1      255.99      256.15     18.03 o
   0  -7   1      112.18      104.52     11.71 o
   1  -7   1      809.18      805.37     28.12 o
   2  -7   1       29.21       44.98     10.05 o
   3  -7   1        0.46        0.15      5.60 o
   4  -7   1       16.23       19.06      8.67 o
   5  -7   1        1.47       -2.17      7.29 o
   6  -7   1        9.12       -0.19      8.49 o
 -10  -6   1       34.41       29.91     14.55 o
  -9  -6   1        7.71       11.90     11.63 o
  -8  -6   1        0.48        4.70      7.07 o
  -7  -6   1       66.87       71.33     11.16 o
  -6  -6   1       83.01       77.36     10.37 o
  -5  -6   1       85.23       75.45      9.77 o
  -4  -6   1      141.96      153.03      6.51 o
  -3  -6   1      159.47      161.57      7.75 o
  -2  -6   1        2.15        0.07      2.97 o
  -1  -6   1      514.82      500.75     10.70 o
   0  -6   1      392.30      372.31     17.33 o
   1  -6   1        1.62        0.12      4.91 o
   2  -6   1       55.33       50.71      9.37 o
   3  -6   1       44.96       29.36      8.43 o
   4  -6   1      297.02      308.67     19.30 o
   5  -6   1        7.83        7.75      7.40 o
   6  -6   1       38.44       44.33     11.29 o
   7  -6   1       74.16       72.79     18.90 o
 -10  -5   1       10.50       14.45     12.86 o
  -9  -5   1        1.33        5.24      9.56 o
  -8  -5   1       11.24       14.58      6.57 o
  -7  -5   1       49.23       41.82      9.16 o
  -6  -5   1     1437.22     1394.91     33.05 o
  -5  -5   1      190.87      177.31     12.81 o
  -4  -5   1      131.70      137.98      4.46 o
  -3  -5   1      124.48      118.74      5.91 o
  -2  -5   1       85.49       81.05      6.02 o
  -1  -5   1      799.27      886.45     38.95 o
   0  -5   1       41.39       46.04      6.94 o
   1  -5   1       26.25       32.81      6.75 o
   2  -5   1       26.01       34.44      7.62 o
   3  -5   1       26.49       19.88      5.08 o
   4  -5   1      224.76      208.55     11.47 o
   5  -5   1       24.08       17.68      7.36 o
   6  -5   1       40.97       41.03     11.22 o
   7  -5   1        1.47       -4.32      9.02 o
   8  -5   1       24.68       27.25     17.04 o
 -10  -4   1       81.97       61.12     16.92 o
  -9  -4   1       39.58       40.30     13.62 o
  -8  -4   1       33.65       28.90      7.14 o
  -7  -4   1        4.49        4.33      4.95 o
  -6  -4   1        0.43       -3.30      5.28 o
  -5  -4   1      251.69      268.35     14.28 o
  -4  -4   1      331.70      339.83     17.76 o
  -3  -4   1      648.36      706.34     11.00 o
  -2  -4   1      368.01      354.18      8.54 o
  -1  -4   1        0.53        3.05      1.90 o
   0  -4   1       10.90       12.39      2.29 o
   1  -4   1       26.88       16.89      3.06 o
   2  -4   1        2.62       -1.26      2.93 o
   3  -4   1       32.34       47.65      3.75 o
   4  -4   1       75.95       64.48      5.87 o
   5  -4   1      208.46      207.80      9.97 o
   6  -4   1       43.48       45.26      7.78 o
   7  -4   1        0.36       -1.12      8.21 o
   8  -4   1        2.41       -4.72      9.05 o
 -10  -3   1       11.43        6.73     10.93 o
  -9  -3   1        0.03       -1.71      7.70 o
  -8  -3   1      132.41      152.99     11.14 o
  -7  -3   1      218.80      209.49     12.08 o
  -6  -3   1        4.32       -1.05      4.35 o
  -5  -3   1       13.79       10.77      5.38 o
  -4  -3   1     1228.23     1068.08     27.35 o
  -3  -3   1     1504.13     1498.55     63.24 o
  -2  -3   1     2264.56     2410.63     20.41 o
  -1  -3   1       51.63       56.17      2.91 o
   0  -3   1       75.89       70.03      3.09 o
   1  -3   1      724.71      737.19     11.93 o
   2  -3   1      426.83      506.98      8.12 o
   3  -3   1      671.49      675.03     12.64 o
   4  -3   1       20.95       20.24      4.21 o
   5  -3   1       89.75       91.52      7.21 o
   6  -3   1        0.01        3.60      3.93 o
   7  -3   1       75.65       79.71      8.25 o
   8  -3   1       50.47       55.61     11.49 o
   9  -3   1        2.08        0.19     10.35 o
 -10  -2   1        0.05        1.08      9.76 o
  -9  -2   1       16.36       12.48     10.81 o
  -8  -2   1       28.67       32.67      6.69 o
  -7  -2   1      212.00      208.24      7.01 o
  -6  -2   1       31.76       25.72      2.62 o
  -5  -2   1     1006.48     1047.72     17.01 o
  -4  -2   1      240.33      231.31     10.28 o
  -3  -2   1      221.29      116.15     51.32 o
  -2  -2   1      146.18      134.93      2.84 o
  -1  -2   1     7816.99     8051.39     68.73 o
   0  -2   1      426.57      457.47      5.75 o
   1  -2   1      107.41      117.77      2.82 o
   2  -2   1     1972.02     2209.60     23.04 o
   3  -2   1       13.67       21.78      3.01 o
   4  -2   1      201.02      185.75      7.92 o
   5  -2   1      406.09      394.23     12.25 o
   6  -2   1      144.75      151.61      9.09 o
   7  -2   1      141.04      136.28      9.39 o
   8  -2   1        6.49        4.07      6.26 o
   9  -2   1        0.12        6.84      7.31 o
 -10  -1   1       46.50       42.68     14.91 o
  -9  -1   1      105.03      107.79     18.18 o
  -8  -1   1       15.24       10.43      5.34 o
  -7  -1   1      164.64      171.62      7.96 o
  -6  -1   1      435.41      426.55     10.31 o
  -5  -1   1      198.54      177.44      5.44 o
  -4  -1   1       13.90       10.79      1.78 o
  -3  -1   1     3038.81     3321.62     28.74 o
  -2  -1   1     1077.06     1003.27     98.03 o
  -1  -1   1     1186.91     1231.69     11.20 o
   0  -1   1      128.13      131.97      3.22 o
   1  -1   1      131.57      143.24      3.02 o
   2  -1   1     1365.29     1501.75     13.70 o
   3  -1   1       17.02       14.78      2.21 o
   4  -1   1       35.46       24.89      5.15 o
   5  -1   1      276.96      276.02      7.68 o
   6  -1   1       42.69       40.98      4.79 o
   7  -1   1      116.94      124.80      8.51 o
   8  -1   1      140.94      171.26     12.56 o
   9  -1   1       88.39       87.18     11.23 o
  10  -1   1       49.07       67.08     17.47 o
 -10   0   1        8.11        1.60     10.72 o
  -9   0   1       36.23       20.75     11.35 o
  -8   0   1        0.81        1.54      4.88 o
  -7   0   1       74.72       77.10      6.20 o
  -6   0   1       15.66       12.27      3.67 o
  -5   0   1       41.28       46.53      4.22 o
  -4   0   1        6.76        6.50      1.95 o
  -3   0   1     1414.49     1316.86     12.83 o
  -2   0   1     3048.15     2798.56    199.00 o
  -1   0   1     1707.07     1694.83      8.56 o
   0   0   1      181.70      106.29     29.02 o
   1   0   1      199.60      197.31      2.91 o
   2   0   1     4483.42     4574.26     31.02 o
   3   0   1      205.09      218.18      4.40 o
   4   0   1      179.05      172.60      4.96 o
   5   0   1       84.01       80.52      4.31 o
   6   0   1       29.29       35.68      4.27 o
   7   0   1      102.10      104.63      7.60 o
   8   0   1      278.78      294.46     15.11 o
   9   0   1      117.38      114.10     17.99 o
  10   0   1       18.46       20.15     12.66 o
 -10   1   1        2.40        7.43     12.10 o
  -9   1   1       12.77       11.24      8.24 o
  -8   1   1       38.11       51.05      8.41 o
  -7   1   1      139.29      137.76     13.44 o
  -6   1   1      307.05      299.32     11.27 o
  -5   1   1      583.45      544.51     12.66 o
  -4   1   1      412.53      457.19      9.01 o
  -3   1   1      581.68      521.54     10.93 o
  -2   1   1      370.04      342.65     26.31 o
  -1   1   1       89.61      114.26      2.81 o
   0   1   1       96.87      100.51      1.83 o
   1   1   1     6081.63     5894.57     37.01 o
   2   1   1      346.46      351.37      4.69 o
   3   1   1      485.84      517.63      5.16 o
   4   1   1       13.44       12.68      1.86 o
   5   1   1      134.56      139.51      4.69 o
   6   1   1      155.81      159.32      5.93 o
   7   1   1      154.13      150.07      7.19 o
   8   1   1      161.46      145.54     11.65 o
   9   1   1        7.23        4.77      9.36 o
  10   1   1        0.77       -2.65      9.82 o
  -9   2   1       31.38       16.22      9.63 o
  -8   2   1       23.86        9.66      5.46 o
  -7   2   1       24.58       19.59      4.54 o
  -6   2   1      874.67      891.76     19.40 o
  -5   2   1      270.20      249.23     10.02 o
  -4   2   1        6.90        3.84      2.78 o
  -3   2   1        0.78        1.40      2.31 o
  -2   2   1      438.71      471.68      7.30 o
  -1   2   1       12.08       19.40      2.03 o
   0   2   1       46.52       44.52      1.80 o
   1   2   1       52.29       70.99      2.30 o
   2   2   1       85.94       98.83      2.86 o
   3   2   1     1298.29     1294.34     10.50 o
   4   2   1      317.14      321.36      5.33 o
   5   2   1      238.66      214.86      4.59 o
   6   2   1       45.82       49.78      3.46 o
   7   2   1       30.20       18.09      3.73 o
   8   2   1       89.50       79.59     15.73 o
   9   2   1       19.43       14.86     10.69 o
  10   2   1        7.07        5.97     10.51 o
  -9   3   1        1.92        4.96      8.60 o
  -8   3   1       17.68       16.69      7.26 o
  -7   3   1       76.16       84.07      8.48 o
  -6   3   1       65.58       71.27      7.14 o
  -5   3   1       72.65       76.95      6.68 o
  -4   3   1      179.02      193.06      8.46 o
  -3   3   1     1171.58     1251.05     19.21 o
  -2   3   1       30.97       34.05      2.72 o
  -1   3   1      199.25      166.39      6.83 o
   0   3   1      400.42      388.04      6.02 o
   1   3   1     1253.40     1364.61     14.28 o
   2   3   1      254.52      286.62      5.92 o
   3   3   1     1228.10     1176.76      9.73 o
   4   3   1      760.51      807.31     20.23 o
   5   3   1      579.88      539.61     18.43 o
   6   3   1       10.45       11.58      2.56 o
   7   3   1        0.35        0.77      3.06 o
   8   3   1      242.34      209.97     20.98 o
   9   3   1        5.77        0.55      8.38 o
  10   3   1        5.33       10.76     10.50 o
  -8   4   1      119.50      156.01     20.84 o
  -7   4   1       33.10       33.75      8.02 o
  -6   4   1       67.24       70.89      7.58 o
  -5   4   1        5.34        7.93      4.01 o
  -4   4   1       15.35       21.51      4.42 o
  -3   4   1      232.07      246.25      8.21 o
  -2   4   1       25.56       25.23      2.43 o
  -1   4   1      346.87      322.53     11.40 o
   0   4   1      417.07      408.08      6.96 o
   1   4   1        3.67        1.40      1.81 o
   2   4   1      584.08      664.08     10.02 o
   3   4   1      168.16      176.91      4.79 o
   4   4   1      378.68      378.27     12.03 o
   5   4   1      243.24      253.64     13.03 o
   6   4   1     1124.17     1049.64     25.82 o
   7   4   1       49.66       53.09      6.98 o
   8   4   1        9.45        6.86      8.44 o
   9   4   1        0.04       -1.02      8.21 o
  10   4   1       31.42       19.88     12.05 o
  -8   5   1       17.23       12.16     12.53 o
  -7   5   1       12.56        4.24      7.88 o
  -6   5   1        5.73       -2.03      6.24 o
  -5   5   1       22.22       10.58      6.71 o
  -4   5   1       10.75       12.71      4.78 o
  -3   5   1        6.68        8.04      2.96 o
  -2   5   1       39.73       45.99      7.61 o
  -1   5   1        0.31       -0.56      3.94 o
   0   5   1       49.10       49.69      3.35 o
   1   5   1      367.95      355.31      8.34 o
   2   5   1      288.73      243.80      7.81 o
   3   5   1       25.61       33.85      3.33 o
   4   5   1       76.54       72.00      3.64 o
   5   5   1      504.21      485.61     18.21 o
   6   5   1       14.62       10.75      6.47 o
   7   5   1       10.37        6.86      6.26 o
   8   5   1        8.47        5.35      6.70 o
   9   5   1       50.25       72.02     16.60 o
  10   5   1       13.29       14.19     11.80 o
  -7   6   1       21.92       28.03     13.79 o
  -6   6   1        2.92        6.16      7.75 o
  -5   6   1       24.84       31.47      9.23 o
  -4   6   1      205.31      184.71     15.56 o
  -3   6   1      163.72      123.42     12.54 o
  -2   6   1       21.56       18.94      6.91 o
  -1   6   1      363.20      367.51     17.46 o
   0   6   1      247.05      247.45     19.29 o
   1   6   1        5.12        4.10      2.73 o
   2   6   1       72.30       74.93      5.48 o
   3   6   1      120.26      112.76      5.93 o
   4   6   1      212.30      221.89      7.43 o
   5   6   1       76.47       54.05      8.63 o
   6   6   1      339.68      333.82     17.55 o
   7   6   1       47.28       54.35      9.87 o
   8   6   1      119.24      111.24     17.73 o
   9   6   1       15.81       24.39     12.10 o
  10   6   1       14.43       23.38     14.05 o
  -6   7   1       27.03       27.76     11.17 o
  -5   7   1      165.01      169.04     17.42 o
  -4   7   1       25.86       32.04      9.84 o
  -3   7   1        2.04        1.96      5.50 o
  -2   7   1       80.71       69.22     10.99 o
  -1   7   1      206.77      200.91     15.16 o
   0   7   1     1458.00     1392.45     33.87 o
   1   7   1       29.47       33.46      5.23 o
   2   7   1      349.47      323.52     10.33 o
   3   7   1       49.06       54.23      5.72 o
   4   7   1       40.62       47.33      5.30 o
   5   7   1        0.12       -2.10      4.98 o
   6   7   1       94.06      111.04     11.92 o
   7   7   1      202.84      199.35     15.77 o
   8   7   1        6.83       12.78     10.28 o
   9   7   1       45.14       45.91     15.08 o
  10   7   1       69.62       72.10     19.02 o
  -5   8   1       47.71       59.54     14.13 o
  -4   8   1       42.00       38.20     11.07 o
  -3   8   1        5.62       -0.17      6.86 o
  -2   8   1      108.35      117.56     14.39 o
  -1   8   1        0.25       -3.04      5.37 o
   0   8   1       21.94       22.49      7.76 o
   1   8   1       26.88       30.75      8.11 o
   2   8   1       36.16       34.00      8.26 o
   3   8   1      146.80      138.60      8.25 o
   4   8   1      238.00      227.06     10.22 o
   5   8   1      235.27      223.04     14.82 o
   6   8   1      126.71      134.76     13.54 o
   7   8   1        3.02        7.73      7.36 o
   8   8   1       36.28       48.24     14.62 o
   9   8   1       13.62       10.33     11.74 o
  -4   9   1        9.93        1.99      8.80 o
  -3   9   1       17.49       12.52      8.99 o
  -2   9   1       34.16       34.66     10.88 o
  -1   9   1       10.11       13.50      8.37 o
   0   9   1       70.23       70.54     11.74 o
   1   9   1      102.27       91.78     12.18 o
   2   9   1        2.06        1.16      4.69 o
   3   9   1        6.70        0.35      5.07 o
   4   9   1        0.04        4.09      8.32 o
   5   9   1        0.04        1.66      5.97 o
   6   9   1       13.71       10.15      8.78 o
   7   9   1       24.54       33.49     10.27 o
   8   9   1        0.20       -0.33      9.39 o
  -2  10   1       47.66       54.36     13.19 o
  -1  10   1       11.58       16.23      9.63 o
   0  10   1       62.17       65.65     12.89 o
   1  10   1        2.10       -1.28      7.20 o
   2  10   1        1.40       -1.72      5.92 o
   3  10   1       29.96       28.82      7.93 o
   4  10   1       72.22       58.76     22.06 o
   5  10   1        2.45       -0.55     12.23 o
   6  10   1       13.71       12.45     15.51 o
   7  10   1       63.97       64.07     16.01 o
   0  11   1       18.83       17.22     10.73 o
   1  11   1        0.68       -3.65      8.17 o
   2  11   1       87.72       41.71     30.38 o
   3  11   1       14.00       10.05     17.69 o
   4  11   1       14.71       10.81     17.91 o
   5  11   1       55.92       58.10     24.79 o
  -6 -10   2       53.03       82.79     26.65 o
  -5 -10   2        4.71        4.04     16.93 o
  -4 -10   2        4.42        7.10     15.73 o
  -3 -10   2        0.60       -7.97     13.43 o
  -2 -10   2        0.30       -1.77      7.43 o
  -1 -10   2        2.40        1.13      8.00 o
   0 -10   2        0.21        5.28      8.51 o
   1 -10   2        1.31       -2.62      8.79 o
  -8  -9   2       24.13       20.87     13.59 o
  -7  -9   2        1.21       -3.52      8.42 o
  -6  -9   2       12.34       13.92      8.29 o
  -5  -9   2        1.05       -4.91     13.00 o
  -4  -9   2       66.11       67.93     21.84 o
  -3  -9   2        0.16        0.02      6.08 o
  -2  -9   2        5.37        9.19      7.24 o
  -1  -9   2        7.36        8.09      7.54 o
   0  -9   2       68.48       60.05     12.08 o
   1  -9   2       22.21       32.65     10.56 o
   2  -9   2        7.28        3.12      8.43 o
   3  -9   2       92.29      104.88     16.49 o
  -9  -8   2      100.60      105.71     20.77 o
  -8  -8   2      158.29      183.05     18.22 o
  -7  -8   2       34.35       27.31      9.99 o
  -6  -8   2        6.56        9.66      7.62 o
  -5  -8   2      202.97      201.20     15.28 o
  -4  -8   2       66.84       68.85      9.71 o
  -3  -8   2       28.02       28.36      6.24 o
  -2  -8   2       71.33       71.22     10.13 o
  -1  -8   2      495.95      504.34     22.77 o
   0  -8   2       13.10       21.86      8.29 o
   1  -8   2       30.15       28.07      8.98 o
   2  -8   2       88.98       98.70     14.24 o
   3  -8   2       69.67       55.15     12.11 o
   4  -8   2       22.73       13.22      9.65 o
   5  -8   2       16.32       17.13     10.32 o
  -9  -7   2       34.85       30.60     13.51 o
  -8  -7   2       12.45       13.70      8.77 o
  -7  -7   2       30.66       24.30      8.82 o
  -6  -7   2      209.51      212.41     16.24 o
  -5  -7   2       31.23       36.81      8.70 o
  -4  -7   2        9.45        4.43      3.67 o
  -3  -7   2       44.52       48.82      5.66 o
  -2  -7   2      360.48      380.47     11.69 o
  -1  -7   2      106.79       97.02     11.01 o
   0  -7   2       27.02       33.71      8.48 o
   1  -7   2      251.54      242.13     16.81 o
   2  -7   2      179.28      151.92     14.69 o
   3  -7   2       65.56       49.42     10.93 o
   4  -7   2       13.44       13.77      8.05 o
   5  -7   2        7.27        8.38      8.52 o
   6  -7   2        2.67       -0.56     10.55 o
 -10  -6   2       18.00       29.54     17.58 o
  -9  -6   2       17.38       12.69     12.18 o
  -8  -6   2       24.89       20.85      9.07 o
  -7  -6   2       58.55       68.54     11.23 o
  -6  -6   2       60.08       46.16      9.60 o
  -5  -6   2       22.72       34.56      8.02 o
  -4  -6   2      103.06      116.48      7.48 o
  -3  -6   2       82.87       81.51      6.86 o
  -2  -6   2       43.36       41.45      5.82 o
  -1  -6   2       17.97       21.17      4.40 o
   0  -6   2       12.85       13.06      6.25 o
   1  -6   2       20.46       26.53      7.80 o
   2  -6   2        2.03        1.27      5.31 o
   3  -6   2        2.20        0.02      5.53 o
   4  -6   2        2.56        1.67      5.95 o
   5  -6   2       26.76       12.20      8.17 o
   6  -6   2       12.64       15.84      9.30 o
   7  -6   2        7.34       13.75     13.05 o
 -10  -5   2        0.22       -1.41     10.21 o
  -9  -5   2       80.10       79.59     17.15 o
  -8  -5   2       39.49       45.11      8.69 o
  -7  -5   2       42.76       45.47      9.69 o
  -6  -5   2       14.75       18.36      7.40 o
  -5  -5   2      489.42      454.81     23.23 o
  -4  -5   2      354.88      349.33      9.00 o
  -3  -5   2        1.39        1.05      2.69 o
  -2  -5   2        6.30        6.35      3.56 o
  -1  -5   2       47.15       54.05      5.48 o
   0  -5   2       25.85       22.22      4.28 o
   1  -5   2       15.94       17.24      3.78 o
   2  -5   2      311.48      328.95     17.33 o
   3  -5   2       59.61       53.96      9.18 o
   4  -5   2       12.49       10.43      5.01 o
   5  -5   2       66.78       79.11     11.49 o
   6  -5   2       99.17       99.39     13.13 o
   7  -5   2      208.23      229.23     26.59 o
 -10  -4   2       38.25       37.22     14.62 o
  -9  -4   2       95.88       82.17     17.37 o
  -8  -4   2       53.16       59.92      8.97 o
  -7  -4   2      163.62      163.85     11.66 o
  -6  -4   2      975.07      986.28     27.82 o
  -5  -4   2      711.87      706.06     37.63 o
  -4  -4   2      187.33      161.11     13.65 o
  -3  -4   2      235.42      295.59      6.58 o
  -2  -4   2     2295.87     2343.08     27.65 o
  -1  -4   2        1.09       -0.71      1.99 o
   0  -4   2      121.00      121.40      4.27 o
   1  -4   2     1136.84     1201.32     18.60 o
   2  -4   2     1024.77     1124.54     34.33 o
   3  -4   2       29.19       31.90      3.48 o
   4  -4   2      102.38      118.72      7.38 o
   5  -4   2      243.36      257.20     10.94 o
   6  -4   2       62.25       70.50      9.12 o
   7  -4   2        6.18        4.04      8.89 o
   8  -4   2        9.47        8.27     10.79 o
 -10  -3   2       61.10       84.16     18.76 o
  -9  -3   2        0.36        2.13      8.79 o
  -8  -3   2        5.21        8.01      5.60 o
  -7  -3   2      283.55      258.61     13.50 o
  -6  -3   2      249.48      241.21     13.85 o
  -5  -3   2      295.86      293.62     17.59 o
  -4  -3   2       26.84       33.34      7.62 o
  -3  -3   2      114.89      134.14      3.69 o
  -2  -3   2        0.30       -0.94      1.72 o
  -1  -3   2      251.49      248.85     13.00 o
   0  -3   2       46.60       49.59      3.32 o
   1  -3   2      280.88      261.97      5.02 o
   2  -3   2      562.48      640.66      9.15 o
   3  -3   2        7.68        8.37      3.20 o
   4  -3   2      632.31      615.91     14.06 o
   5  -3   2     1348.90     1271.17     22.78 o
   6  -3   2       20.55       22.23      5.33 o
   7  -3   2       53.93       56.28      8.98 o
   8  -3   2       13.70       28.72     10.04 o
   9  -3   2        8.21       -0.44     14.63 o
 -10  -2   2        4.19        4.64     10.64 o
  -9  -2   2      122.99      106.49     18.30 o
  -8  -2   2       37.91       40.17      7.32 o
  -7  -2   2       17.93       19.30      3.80 o
  -6  -2   2        7.78        7.76      2.37 o
  -5  -2   2        7.75        2.49      1.78 o
  -4  -2   2      281.46      388.34      9.37 o
  -3  -2   2       29.12       26.05      1.85 o
  -2  -2   2        0.10        2.73      1.49 o
  -1  -2   2       65.93       67.95      2.99 o
   0  -2   2      108.86      132.51      4.09 o
   1  -2   2      858.33      902.58      8.31 o
   2  -2   2        0.05       -0.16      1.75 o
   3  -2   2      346.55      316.42      8.06 o
   4  -2   2      203.40      212.51      8.54 o
   5  -2   2      470.67      467.19     13.10 o
   6  -2   2      762.69      755.25     17.66 o
   7  -2   2       44.16       48.92      8.13 o
   8  -2   2        9.77        9.41      6.59 o
   9  -2   2       19.11       21.04      8.47 o
 -10  -1   2       75.77       85.68     18.53 o
  -9  -1   2       17.24       21.00     11.80 o
  -8  -1   2       33.76       38.53      7.26 o
  -7  -1   2       21.53       14.63      3.69 o
  -6  -1   2      222.99      204.55      7.92 o
  -5  -1   2       34.93       40.13      3.28 o
  -4  -1   2     1678.85     1774.85    117.75 o
  -3  -1   2       84.66       99.81      3.60 o
  -2  -1   2       10.06       12.75      1.72 o
  -1  -1   2      796.92      788.02      7.08 o
   0  -1   2     4330.55     4310.88     19.80 o
   1  -1   2      194.75      190.85      4.18 o
   2  -1   2      122.68      107.30      3.80 o
   3  -1   2        0.93        3.60      1.98 o
   4  -1   2      143.84      147.24      5.19 o
   5  -1   2       94.01       88.39     10.46 o
   6  -1   2      793.98      783.64     15.50 o
   7  -1   2       19.62       25.19      6.43 o
   8  -1   2        1.90        2.27      5.91 o
   9  -1   2       11.85       12.12      7.56 o
  10  -1   2        0.25        1.24     11.42 o
 -10   0   2        8.97        4.14     12.89 o
  -9   0   2       51.37       69.26     15.64 o
  -8   0   2       22.09       21.81      5.10 o
  -7   0   2      277.79      285.87     10.35 o
  -6   0   2      113.79      131.26      7.10 o
  -5   0   2       69.25       73.53      5.42 o
  -4   0   2     1151.49     1217.03     22.31 o
  -3   0   2      866.54      859.76     19.46 o
  -2   0   2        4.52        6.85      1.60 o
  -1   0   2     3733.58     3657.60     38.93 o
   0   0   2      269.39      316.43      4.16 o
   1   0   2     4711.05     4693.88     34.65 o
   2   0   2      310.11      337.18      4.96 o
   3   0   2      188.32      186.21      3.86 o
   4   0   2        7.91        0.80      1.55 o
   5   0   2        3.82        4.88      2.22 o
   6   0   2        2.60        3.06      2.86 o
   7   0   2        1.26       -2.85      4.34 o
   8   0   2       21.35       23.61      7.10 o
   9   0   2       62.35       81.31     12.27 o
  10   0   2        0.29        4.85     11.33 o
 -10   1   2        6.93       24.29     13.94 o
  -9   1   2       78.20       88.20     16.64 o
  -8   1   2       48.04       58.02      7.61 o
  -7   1   2        0.19        1.53      3.75 o
  -6   1   2      487.67      498.53     12.86 o
  -5   1   2       26.64       22.58      3.91 o
  -4   1   2       55.16       35.62      7.85 o
  -3   1   2       63.85       64.06      3.99 o
  -2   1   2       13.12       11.11      1.92 o
  -1   1   2      300.89      371.21      6.15 o
   0   1   2     1893.47     1764.97     13.31 o
   1   1   2     2626.95     2573.79     21.40 o
   2   1   2     1659.02     1688.09     20.90 o
   3   1   2     1284.45     1338.31     14.71 o
   4   1   2     4041.70     4319.59     39.30 o
   5   1   2        3.68        3.13      1.67 o
   6   1   2        9.12       10.80      2.79 o
   7   1   2      235.66      234.61     12.11 o
   8   1   2       18.96       18.81      6.30 o
   9   1   2       11.79       12.20     10.02 o
  10   1   2        7.38        1.56     10.71 o
  -9   2   2        0.06        0.10      6.88 o
  -8   2   2        6.59        4.06      5.86 o
  -7   2   2        6.48        5.18      4.33 o
  -6   2   2     1381.59     1366.60     23.66 o
  -5   2   2      226.93      187.63     26.04 o
  -4   2   2      162.01      176.59      8.00 o
  -3   2   2        1.59        2.01      2.76 o
  -2   2   2      161.97      129.08      5.66 o
  -1   2   2      694.56      738.34     10.88 o
   0   2   2      672.87      594.97      6.30 o
   1   2   2      840.75      802.05     14.31 o
   2   2   2     1019.20     1051.64      8.49 o
   3   2   2      232.21      218.38      4.29 o
   4   2   2      926.87     1045.65      9.32 o
   5   2   2      361.90      327.46      5.83 o
   6   2   2       87.68       90.24      4.02 o
   7   2   2        7.32        3.65      2.92 o
   8   2   2       42.85       47.40      8.73 o
   9   2   2       11.70        9.35      9.79 o
  10   2   2        1.76        5.31     10.36 o
  -9   3   2        1.11        1.41      8.65 o
  -8   3   2       16.48       17.31      7.53 o
  -7   3   2        0.19        1.30      4.57 o
  -6   3   2        0.62        2.08      3.90 o
  -5   3   2      301.54      281.11     11.15 o
  -4   3   2        9.55       10.72      3.82 o
  -3   3   2      346.47      356.36      9.15 o
  -2   3   2     1427.32     1611.43     23.31 o
  -1   3   2      408.30      424.05      8.13 o
   0   3   2     2303.78     2246.88     19.20 o
   1   3   2     1702.69     1658.55     18.17 o
   2   3   2        6.66        5.38      1.48 o
   3   3   2       22.10       22.95      2.07 o
   4   3   2        2.52       -0.96      1.47 o
   5   3   2      203.22      207.57      4.88 o
   6   3   2        0.29        0.66      2.02 o
   7   3   2        1.99       -0.42      2.73 o
   8   3   2       79.93       62.45     13.93 o
   9   3   2        2.13       13.98     10.80 o
  10   3   2        3.89        3.41      9.60 o
  -8   4   2       94.47      127.03     19.89 o
  -7   4   2        0.17       -2.00      5.33 o
  -6   4   2       65.47       65.63      7.45 o
  -5   4   2       93.68       90.64      7.47 o
  -4   4   2      119.60      111.42      6.48 o
  -3   4   2        2.96        3.42      2.79 o
  -2   4   2        4.99       12.77      2.33 o
  -1   4   2        4.22       -0.15      2.02 o
   0   4   2      139.88      133.47      4.01 o
   1   4   2       86.95       96.96      4.29 o
   2   4   2      878.97      991.94     12.42 o
   3   4   2     1347.74     1564.34     22.60 o
   4   4   2        3.57        0.97      1.64 o
   5   4   2        9.81       15.12      2.55 o
   6   4   2        6.37        3.17      4.09 o
   7   4   2        3.78        9.52      4.64 o
   8   4   2       28.29       34.54     11.61 o
   9   4   2       17.54       13.54     10.18 o
  10   4   2       43.44       49.19     15.87 o
  -8   5   2        8.94       10.90     12.42 o
  -7   5   2        3.10        6.17      7.50 o
  -6   5   2       78.28       77.89     11.81 o
  -5   5   2       75.80       80.97     11.30 o
  -4   5   2       30.63       26.21      4.59 o
  -3   5   2      167.13      176.98      7.73 o
  -2   5   2      176.09      165.60      6.90 o
  -1   5   2      394.92      402.53      7.38 o
   0   5   2        0.23       -0.78      2.15 o
   1   5   2      542.77      527.69     10.31 o
   2   5   2      234.02      241.65      7.30 o
   3   5   2       70.73       81.40      4.72 o
   4   5   2      172.88      184.50      5.58 o
   5   5   2      147.69      145.34      5.81 o
   6   5   2      484.41      471.23     18.72 o
   7   5   2        1.67        1.45      5.48 o
   8   5   2       95.46       76.33     15.48 o
   9   5   2       34.26       43.05     14.07 o
  10   5   2       25.64       29.87     13.81 o
  -7   6   2      239.51      289.89     22.39 o
  -6   6   2       40.34       43.75     11.22 o
  -5   6   2       23.02       17.77      7.96 o
  -4   6   2      181.68      156.09     14.50 o
  -3   6   2      372.64      395.20     19.90 o
  -2   6   2      168.67      136.86     12.32 o
  -1   6   2      184.60      187.28     13.14 o
   0   6   2      273.12      288.76      9.61 o
   1   6   2      533.53      498.92      9.72 o
   2   6   2        1.45        0.56      2.66 o
   3   6   2      354.62      341.06      9.34 o
   4   6   2      520.12      514.52     13.74 o
   5   6   2      448.74      459.57     10.36 o
   6   6   2      200.13      181.38     13.68 o
   7   6   2      111.86      116.25     11.87 o
   8   6   2      134.28      132.20     18.66 o
   9   6   2        0.02       -1.71      9.61 o
  10   6   2        2.24        5.68     11.09 o
  -6   7   2        1.13        2.59      8.06 o
  -5   7   2       61.31       71.76     13.18 o
  -4   7   2       84.41       73.49     12.29 o
  -3   7   2      190.84      180.65     15.82 o
  -2   7   2       48.88       31.29      8.66 o
  -1   7   2        1.15        8.13      5.72 o
   0   7   2      303.55      314.17     17.01 o
   1   7   2      191.46      191.75      9.65 o
   2   7   2        1.00        3.77      3.24 o
   3   7   2      404.55      394.30     11.99 o
   4   7   2      106.75      103.02      7.06 o
   5   7   2        0.02       -2.50      3.02 o
   6   7   2       19.57       20.74      7.56 o
   7   7   2       96.64       93.78     11.71 o
   8   7   2       63.72       77.35     16.10 o
   9   7   2        2.65        2.59      9.37 o
  10   7   2       43.94       55.15     17.87 o
  -5   8   2       20.43       25.87     10.97 o
  -4   8   2       39.64       36.97     10.96 o
  -3   8   2        0.02        2.73      6.52 o
  -2   8   2       14.80        8.35      7.43 o
  -1   8   2       10.33        9.09      6.77 o
   0   8   2        0.14        2.10      5.50 o
   1   8   2       54.30       43.01      8.67 o
   2   8   2      106.03       82.90     26.14 o
   3   8   2      202.29      188.91      9.31 o
   4   8   2        4.28        2.47      3.78 o
   5   8   2        2.09       -0.63      5.52 o
   6   8   2      118.34      109.01     18.54 o
   7   8   2       54.51       52.69     10.81 o
   8   8   2       14.28       15.90     11.42 o
   9   8   2        3.95        1.30     11.80 o
  -4   9   2       22.65       27.64     11.44 o
  -3   9   2        0.17        0.31      7.40 o
  -2   9   2       27.35       35.12     11.26 o
  -1   9   2        0.11       -4.30      6.18 o
   0   9   2       22.17       16.77      8.12 o
   1   9   2      119.52      118.61     15.09 o
   2   9   2        3.13        6.08      5.73 o
   3   9   2       73.45       78.10     10.33 o
   4   9   2       34.70       34.28      6.75 o
   5   9   2       63.98       50.96      9.70 o
   6   9   2        2.55        2.66      7.48 o
   7   9   2      128.91      143.68     15.34 o
   8   9   2       53.70       76.75     17.10 o
  -2  10   2       11.27       11.74      9.74 o
  -1  10   2       70.35       86.80     14.44 o
   0  10   2       88.59       90.20     14.17 o
   1  10   2        2.69        3.69      7.67 o
   2  10   2       52.69       51.51      9.51 o
   3  10   2       94.61      111.98     13.21 o
   4  10   2       66.85       41.61     19.33 o
   5  10   2        3.37       -2.62     12.56 o
   6  10   2       15.52        5.90     10.33 o
   7  10   2       27.45       44.32     14.38 o
   0  11   2        0.92        2.92      9.17 o
   1  11   2        1.86        0.35      8.49 o
   2  11   2        1.55        0.66      6.98 o
   3  11   2        0.40       -5.79     13.00 o
   4  11   2        0.34       -3.39     14.09 o
   5  11   2       74.55      112.82     29.16 o
   6  11   2       99.06      151.70     32.11 o
  -6 -10   3       54.03       53.41     25.45 o
  -5 -10   3       23.32       33.86     20.97 o
  -4 -10   3       25.55        3.06     16.93 o
  -3 -10   3       15.52        5.46     15.73 o
  -2 -10   3       44.05       44.41     12.01 o
  -1 -10   3        1.10       -1.42      8.55 o
   0 -10   3        6.41       -0.04      9.06 o
   1 -10   3       86.41      107.74     17.12 o
  -7  -9   3       49.04       59.70     12.94 o
  -6  -9   3        4.39        1.85      7.85 o
  -5  -9   3       16.56       18.46     16.49 o
  -4  -9   3      126.01      120.14     26.87 o
  -3  -9   3       37.07       47.96     13.44 o
  -2  -9   3        1.33        2.49      7.22 o
  -1  -9   3       11.44        9.02      7.78 o
   0  -9   3       41.18       45.74     11.70 o
   1  -9   3       30.88       24.43     10.47 o
   2  -9   3       23.22       26.37     10.73 o
   3  -9   3        8.99       10.66     10.38 o
  -8  -8   3       31.86       24.90     10.86 o
  -7  -8   3       25.53       43.22     11.38 o
  -6  -8   3        5.23        6.63      7.68 o
  -5  -8   3        1.29       -0.86      6.19 o
  -4  -8   3        5.18       -2.15      5.73 o
  -3  -8   3       38.11       41.34      8.76 o
  -2  -8   3      149.13      143.46     13.27 o
  -1  -8   3      204.14      226.57     18.93 o
   0  -8   3       51.33       54.80     10.92 o
   1  -8   3       21.05       19.93      8.74 o
   2  -8   3        4.21        6.43      7.71 o
   3  -8   3       52.35       78.35     14.12 o
   4  -8   3       43.91       41.75     12.29 o
  -9  -7   3       15.36       17.05      9.97 o
  -8  -7   3       31.10       32.64     10.66 o
  -7  -7   3       17.39       10.99      8.13 o
  -6  -7   3       80.96       61.50     10.86 o
  -5  -7   3      187.11      178.17     14.21 o
  -4  -7   3        9.32        6.16      4.51 o
  -3  -7   3      119.05      117.14      9.04 o
  -2  -7   3       20.52       24.99      5.62 o
  -1  -7   3       22.16       19.62      7.44 o
   0  -7   3      524.46      515.49     22.45 o
   1  -7   3       24.92       28.93      8.69 o
   2  -7   3       23.84       38.92      9.97 o
   3  -7   3        0.20       -4.67      6.17 o
   4  -7   3       30.87       24.17      9.65 o
   5  -7   3        0.09       -4.27      7.31 o
  -9  -6   3       13.48        7.55      9.36 o
  -8  -6   3        1.26       -5.00      6.85 o
  -7  -6   3       94.18       99.43     13.06 o
  -6  -6   3       40.77       46.50      9.54 o
  -5  -6   3       29.09       29.68      9.61 o
  -4  -6   3       22.29       19.02      5.18 o
  -3  -6   3      107.30      113.42      8.12 o
  -2  -6   3       24.12       27.05      5.39 o
  -1  -6   3      136.11      136.83      9.17 o
   0  -6   3      986.22      956.04     27.63 o
   1  -6   3        0.91       -2.72      4.83 o
   2  -6   3       38.89       26.14      8.14 o
   3  -6   3        1.83       -1.18      5.58 o
   4  -6   3        8.76       14.49      7.91 o
   5  -6   3       39.80       37.07     10.39 o
   6  -6   3        0.55       11.99     10.94 o
 -10  -5   3       29.24       38.27     15.48 o
  -9  -5   3       17.53       15.32      8.82 o
  -8  -5   3      140.76      112.80     20.89 o
  -7  -5   3      144.69      133.93     13.70 o
  -6  -5   3        1.87       -3.68      6.90 o
  -5  -5   3      766.91      726.49     29.65 o
  -4  -5   3       39.64       42.76      3.71 o
  -3  -5   3       51.93       53.20      7.06 o
  -2  -5   3       12.59       11.13      4.12 o
  -1  -5   3       17.46       16.79      4.29 o
   0  -5   3      282.61      258.14      7.43 o
   1  -5   3       23.06       25.25      6.95 o
   2  -5   3      104.78      110.71     11.26 o
   3  -5   3      303.19      294.00     17.02 o
   4  -5   3      118.64      106.21     12.22 o
   5  -5   3        0.75        1.69      6.10 o
   6  -5   3       39.93       47.80     10.59 o
   7  -5   3       46.21       48.66     15.57 o
 -10  -4   3       11.68       17.00     12.74 o
  -9  -4   3      131.64      108.32     19.04 o
  -8  -4   3       47.76       50.49      8.92 o
  -7  -4   3        0.11       -0.92      4.37 o
  -6  -4   3      217.73      224.83     18.68 o
  -5  -4   3       22.58       31.72      9.57 o
  -4  -4   3       85.46       89.98      3.72 o
  -3  -4   3       86.80       83.60      4.40 o
  -2  -4   3     1113.27     1142.83     18.42 o
  -1  -4   3       33.07       30.78      4.26 o
   0  -4   3        4.13        1.08      2.16 o
   1  -4   3       71.68       63.51      3.93 o
   2  -4   3      750.18      786.81     16.13 o
   3  -4   3      451.51      464.01     11.31 o
   4  -4   3        6.41        6.98      3.73 o
   5  -4   3        0.06       -2.66      4.42 o
   6  -4   3       53.11       58.48      8.81 o
   7  -4   3        5.56        0.88     14.74 o
   8  -4   3       29.96       46.74     15.65 o
 -10  -3   3       46.68       48.30     15.42 o
  -9  -3   3        0.35        1.35      9.05 o
  -8  -3   3       71.13       46.06      8.74 o
  -7  -3   3      135.04      135.75     10.77 o
  -6  -3   3       57.29       43.69      8.23 o
  -5  -3   3       27.11       34.42      8.80 o
  -4  -3   3        3.81        2.20      2.09 o
  -3  -3   3      114.12      132.72      4.55 o
  -2  -3   3      349.92      421.68      8.19 o
  -1  -3   3       39.29       22.80      6.23 o
   0  -3   3      232.74      236.06      6.78 o
   1  -3   3      169.69      168.88      5.75 o
   2  -3   3       80.67       81.22      4.49 o
   3  -3   3      446.64      479.12     11.64 o
   4  -3   3       54.83       49.89      5.62 o
   5  -3   3      136.36      146.87      9.27 o
   6  -3   3        1.95        0.82      3.93 o
   7  -3   3        4.65        8.79      6.48 o
   8  -3   3        0.02       -4.77      7.57 o
   9  -3   3        5.39        8.31     12.28 o
 -10  -2   3        4.96        3.80     10.05 o
  -9  -2   3        3.27       -5.55      8.27 o
  -8  -2   3        0.11        0.20      5.00 o
  -7  -2   3       36.46       24.61      6.38 o
  -6  -2   3       78.27       88.44      4.83 o
  -5  -2   3      247.99      250.27      5.58 o
  -4  -2   3       93.11       87.42      3.62 o
  -3  -2   3     1017.03     1090.66     18.23 o
  -2  -2   3     1698.54     1707.57     20.63 o
  -1  -2   3     1102.61     1041.05     48.01 o
   0  -2   3      382.47      384.46      6.37 o
   1  -2   3        8.10       13.06      2.43 o
   2  -2   3       32.59       32.88      3.38 o
   3  -2   3       62.87       73.55      4.66 o
   4  -2   3       47.25       45.44      5.04 o
   5  -2   3       12.19       15.98      4.30 o
   6  -2   3       64.25       74.85      7.07 o
   7  -2   3        2.95        3.33      5.20 o
   8  -2   3       75.19       92.56     11.36 o
   9  -2   3        4.38       11.60      9.65 o
 -10  -1   3       39.61       63.83     16.83 o
  -9  -1   3       63.78       63.56     15.56 o
  -8  -1   3       77.02       69.61      8.87 o
  -7  -1   3        9.81       11.41      3.83 o
  -6  -1   3      139.62      142.28      7.46 o
  -5  -1   3      108.98      106.61      5.90 o
  -4  -1   3        0.03        0.89      1.81 o
  -3  -1   3     2034.63     2201.10     20.00 o
  -2  -1   3     1074.85     1055.06     10.04 o
  -1  -1   3     9128.23     9074.47     80.50 o
   0  -1   3      287.12      262.35     23.40 o
   1  -1   3      225.90      239.61      5.12 o
   2  -1   3     1092.16     1028.56     12.12 o
   3  -1   3       76.31       78.75      4.45 o
   4  -1   3       91.21       90.29      4.47 o
   5  -1   3      109.60       85.34     12.88 o
   6  -1   3      790.37      723.79     51.89 o
   7  -1   3      217.43      200.89     12.79 o
   8  -1   3       31.88       33.72      8.16 o
   9  -1   3      160.54      184.00     14.68 o
  10  -1   3        3.58       12.85     12.36 o
 -10   0   3        3.99        5.58     11.19 o
  -9   0   3       20.14       25.25     12.00 o
  -8   0   3        1.09        0.51      3.64 o
  -7   0   3      120.09      118.10      6.86 o
  -6   0   3      109.54      111.04      6.53 o
  -5   0   3       16.50       12.23      3.43 o
  -4   0   3      103.11       83.88      4.34 o
  -3   0   3      260.04      229.16      5.93 o
  -2   0   3     4114.20     4265.45     31.57 o
  -1   0   3     1974.49     2005.58     35.33 o
   0   0   3      271.70      286.66      4.57 o
   1   0   3     2514.89     2512.31     26.63 o
   2   0   3     1029.40     1005.99     13.57 o
   3   0   3       47.50       50.90      3.05 o
   4   0   3      911.91      918.08     12.05 o
   5   0   3       87.03      104.92      4.82 o
   6   0   3       48.59       49.25      4.08 o
   7   0   3       36.41       37.76      7.27 o
   8   0   3      117.35      121.29     11.32 o
   9   0   3       23.73       27.22      8.21 o
  10   0   3       19.00       25.03     13.18 o
 -10   1   3        0.29       -1.47     10.26 o
  -9   1   3       37.21       27.67     24.30 o
  -8   1   3       47.99       40.34      6.95 o
  -7   1   3       14.06       13.75      4.46 o
  -6   1   3       13.09       13.47      4.19 o
  -5   1   3       22.46       15.86      3.98 o
  -4   1   3       70.82       49.00     11.02 o
  -3   1   3      113.82      105.07      5.21 o
  -2   1   3       15.06       14.85      2.05 o
  -1   1   3      395.38      432.08      5.91 o
   0   1   3      101.89       89.34      2.74 o
   1   1   3       15.92       11.08      1.53 o
   2   1   3      577.45      571.53     13.81 o
   3   1   3      427.78      457.62     11.10 o
   4   1   3       40.60       30.49      4.37 o
   5   1   3        2.41        1.50      3.61 o
   6   1   3        0.76        3.48      4.40 o
   7   1   3       19.59       13.97      5.61 o
   8   1   3       46.03       38.91      7.56 o
   9   1   3        5.25       10.54     10.07 o
  10   1   3       30.63       32.44     14.55 o
  -9   2   3      172.80      195.31     18.14 o
  -8   2   3        2.62        5.01      5.07 o
  -7   2   3        4.99       -0.23      4.20 o
  -6   2   3       75.73       74.86      6.49 o
  -5   2   3       10.69       10.37      4.00 o
  -4   2   3        0.39        0.18      2.40 o
  -3   2   3     1809.78     1861.18     24.85 o
  -2   2   3        2.19        3.93      2.47 o
  -1   2   3        5.36        4.27      1.86 o
   0   2   3      758.22      733.65      7.89 o
   1   2   3      136.71      159.66      4.81 o
   2   2   3     1187.70     1175.66      9.78 o
   3   2   3       52.21       60.74      2.75 o
   4   2   3      172.25      175.23      6.78 o
   5   2   3        0.68       -1.03      1.96 o
   6   2   3       52.32       53.66      6.33 o
   7   2   3       74.75       68.32      7.60 o
   8   2   3      195.60      191.84     11.95 o
   9   2   3      138.50      130.57     19.31 o
  10   2   3       19.74       12.14     11.61 o
  -9   3   3        5.19       10.47      9.61 o
  -8   3   3        1.58       -1.03      5.71 o
  -7   3   3       87.81       97.97      8.23 o
  -6   3   3      284.52      300.68     12.64 o
  -5   3   3        1.63       -1.13      3.43 o
  -4   3   3      640.43      691.65     16.05 o
  -3   3   3      310.32      270.74     10.50 o
  -2   3   3     2469.58     2564.22     46.09 o
  -1   3   3        0.18       -0.61      2.36 o
   0   3   3     2807.37     2831.85     23.09 o
   1   3   3     3195.48     3225.11     38.89 o
   2   3   3     2018.85     2095.22     20.04 o
   3   3   3       61.39       61.65      3.07 o
   4   3   3      131.62      124.73      4.54 o
   5   3   3      213.03      216.45      5.74 o
   6   3   3      128.71      140.35      4.47 o
   7   3   3      141.27      145.56      7.06 o
   8   3   3      120.47       96.84     16.33 o
   9   3   3       56.42       51.25     14.25 o
  10   3   3        0.58        4.20      9.81 o
  -8   4   3      108.14      123.10     19.02 o
  -7   4   3       70.21       82.33      8.98 o
  -6   4   3       12.71       15.55      4.71 o
  -5   4   3       29.89       31.95      4.97 o
  -4   4   3      439.90      447.31     12.08 o
  -3   4   3      243.98      207.65      9.83 o
  -2   4   3       70.15       84.63      6.47 o
  -1   4   3      671.11      735.93     15.23 o
   0   4   3      903.59      909.07     12.49 o
   1   4   3       10.85       22.41      3.13 o
   2   4   3      515.14      484.15      9.29 o
   3   4   3      500.33      463.72      8.41 o
   4   4   3       41.13       46.93      3.43 o
   5   4   3      135.97      141.80      4.75 o
   6   4   3      748.04      753.14     11.59 o
   7   4   3      487.30      459.80     17.28 o
   8   4   3       22.39       27.59     11.17 o
   9   4   3        0.74       -2.94      7.98 o
  10   4   3        2.14        5.29     10.14 o
  -8   5   3        0.19       -8.85      9.46 o
  -7   5   3        6.17        4.76      7.76 o
  -6   5   3       58.86       68.22     11.61 o
  -5   5   3      189.48      190.86     10.15 o
  -4   5   3       28.03       15.74      4.46 o
  -3   5   3        9.95        6.28      3.38 o
  -2   5   3       75.94       73.25      4.94 o
  -1   5   3      243.42      264.50      8.02 o
   0   5   3       18.54       21.42      2.96 o
   1   5   3       27.87       39.45      3.73 o
   2   5   3      491.15      496.72     12.34 o
   3   5   3       84.39       73.17      5.25 o
   4   5   3        1.30        0.58      2.54 o
   5   5   3      323.36      324.07      7.11 o
   6   5   3      212.98      207.69      8.82 o
   7   5   3       16.94       17.45      6.33 o
   8   5   3        4.40        4.99      8.92 o
   9   5   3      107.56      132.69     19.92 o
  10   5   3       95.90       98.66     20.14 o
  -7   6   3        1.94       -4.46      7.79 o
  -6   6   3       38.43       35.28     10.40 o
  -5   6   3       58.11       63.64     11.41 o
  -4   6   3      160.05      127.33     13.42 o
  -3   6   3       19.56       22.57      7.60 o
  -2   6   3      105.05       97.74      6.65 o
  -1   6   3      278.45      260.50      7.51 o
   0   6   3       38.18       44.52      5.49 o
   1   6   3       28.88       33.80      4.14 o
   2   6   3      118.84      102.42      6.42 o
   3   6   3        1.89        1.90      3.23 o
   4   6   3      224.06      224.41      8.99 o
   5   6   3     1125.32     1090.38     16.96 o
   6   6   3      323.54      310.45     19.14 o
   7   6   3        2.33       -2.74      5.44 o
   8   6   3      100.57       99.54     17.06 o
   9   6   3        0.07        1.81      9.55 o
  10   6   3        1.74        3.94     10.47 o
  -6   7   3       37.59       26.13     11.05 o
  -5   7   3       17.62        9.38      8.22 o
  -4   7   3       35.80       23.64      9.01 o
  -3   7   3       24.07       30.15      8.51 o
  -2   7   3       35.62       40.58      9.11 o
  -1   7   3       73.82       77.23     10.73 o
   0   7   3      972.79      975.07     27.04 o
   1   7   3      350.70      361.63     12.00 o
   2   7   3        1.57        3.06      3.25 o
   3   7   3      217.06      209.39      9.37 o
   4   7   3       17.72       25.01      4.28 o
   5   7   3       30.75       33.65      4.93 o
   6   7   3        7.56        4.29      5.90 o
   7   7   3       45.33       34.53      8.82 o
   8   7   3       29.09       25.11     19.60 o
   9   7   3        2.15       -6.00      7.43 o
  10   7   3       30.27       33.14     14.69 o
  -5   8   3       15.76       25.74     10.81 o
  -4   8   3        0.04       -2.07      7.24 o
  -3   8   3       10.46        9.53      7.25 o
  -2   8   3      116.78      121.00     14.33 o
  -1   8   3       45.06       50.58     10.30 o
   0   8   3      242.11      222.53     15.84 o
   1   8   3      210.58      200.54     16.76 o
   2   8   3      173.93      153.11     19.22 o
   3   8   3      179.22      176.57      9.24 o
   4   8   3      111.47       90.60      7.27 o
   5   8   3        1.63        9.05      6.26 o
   6   8   3        2.33        2.87      6.46 o
   7   8   3        4.35        1.74      6.85 o
   8   8   3        1.18       -2.09      8.79 o
   9   8   3       44.03       53.25     15.89 o
  -4   9   3       34.18       35.26     12.13 o
  -3   9   3        0.44       -1.99      7.57 o
  -2   9   3       68.20       89.06     15.66 o
  -1   9   3        6.31       11.49      7.44 o
   0   9   3        8.38        5.71      6.76 o
   1   9   3       82.47       79.24     11.69 o
   2   9   3       14.05       13.02      5.93 o
   3   9   3        4.32        4.09      5.84 o
   4   9   3       47.03       48.14      7.36 o
   5   9   3       19.17       22.26      7.96 o
   6   9   3        0.63        3.72      6.97 o
   7   9   3       61.98       57.49     11.55 o
   8   9   3        8.09       16.34     11.72 o
  -2  10   3       45.73       44.17     12.82 o
  -1  10   3       15.41       15.80      9.09 o
   0  10   3       62.43       71.48     13.04 o
   1  10   3       90.29      101.73     11.93 o
   2  10   3        1.13        3.63      6.12 o
   3  10   3       11.91        3.88      8.34 o
   4  10   3       46.83       20.86     16.16 o
   5  10   3       12.23       19.66     16.05 o
   6  10   3        8.66        7.19      9.92 o
   7  10   3       27.02       19.33     16.60 o
   0  11   3        0.85       -0.72      8.14 o
   1  11   3        5.10        3.86      7.58 o
   2  11   3        3.48       -0.65      8.27 o
   3  11   3       86.81      124.29     28.83 o
   4  11   3       12.48        0.00     14.96 o
   5  11   3        8.48        0.87     16.27 o
   6  11   3        3.15        3.60     16.49 o
  -5 -10   4        0.59       -9.17     15.51 o
  -4 -10   4        1.13        3.28     16.16 o
  -3 -10   4        0.48       -8.96     13.65 o
  -2 -10   4        5.82       13.11     16.93 o
  -1 -10   4        0.01        4.84      9.65 o
   0 -10   4        2.27       -1.34      9.16 o
  -7  -9   4       17.10       14.20     10.45 o
  -6  -9   4        3.97        0.57     10.95 o
  -5  -9   4        1.82       -3.28     13.11 o
  -4  -9   4       75.50       59.96     22.72 o
  -3  -9   4       70.29       84.86     25.34 o
  -2  -9   4        3.07       -4.72      7.01 o
  -1  -9   4        4.24        1.99      7.88 o
   0  -9   4       24.24       40.80     11.68 o
   1  -9   4       44.29       55.34     13.21 o
   2  -9   4       14.58       12.55     10.27 o
  -8  -8   4       34.63       50.51     13.04 o
  -7  -8   4       16.67       16.36     10.08 o
  -6  -8   4        0.22       -4.78      6.34 o
  -5  -8   4       77.77       81.66     11.80 o
  -4  -8   4       74.39       77.03     13.86 o
  -3  -8   4       65.89       63.71     10.32 o
  -2  -8   4        0.30       -2.83      6.28 o
  -1  -8   4        2.62       -0.22      6.79 o
   0  -8   4      167.15      177.97     16.37 o
   1  -8   4        0.96       -1.88      6.60 o
   2  -8   4        3.25        7.82      8.21 o
   3  -8   4        6.99       18.11      9.97 o
   4  -8   4        0.18        2.67      8.89 o
  -9  -7   4        3.30       -7.38      8.75 o
  -8  -7   4        0.04       -3.98      8.16 o
  -7  -7   4        0.58       -1.96      7.43 o
  -6  -7   4       54.46       45.04     14.63 o
  -5  -7   4       54.58       68.60     15.34 o
  -4  -7   4        0.19       -4.83      5.11 o
  -3  -7   4        0.51        1.52      3.96 o
  -2  -7   4       98.09      112.31      9.35 o
  -1  -7   4      367.39      364.02     19.45 o
   0  -7   4        1.60       -0.33      5.81 o
   1  -7   4       77.55       84.78     16.69 o
   2  -7   4        4.15        1.98      6.30 o
   3  -7   4       33.07       31.24      9.95 o
   4  -7   4        0.64        0.64      7.12 o
   5  -7   4       38.46       38.75     12.08 o
  -9  -6   4        0.88        1.41      7.80 o
  -8  -6   4       19.26       20.97      9.94 o
  -7  -6   4      169.59      149.45     15.51 o
  -6  -6   4        3.58       10.10      9.10 o
  -5  -6   4        3.20        4.31      7.65 o
  -4  -6   4       18.07       23.61      5.24 o
  -3  -6   4      129.38      140.40     10.36 o
  -2  -6   4       39.82       43.27      6.37 o
  -1  -6   4        0.01        2.58      4.08 o
   0  -6   4        2.74       -3.70      5.25 o
   1  -6   4       16.22       18.61      6.89 o
   2  -6   4       10.19       12.32      6.69 o
   3  -6   4      248.68      243.11     17.78 o
   4  -6   4        0.32        0.38      6.10 o
   5  -6   4       26.80       27.17      9.68 o
   6  -6   4        9.30       13.77     12.06 o
 -10  -5   4        1.57       -0.58     10.34 o
  -9  -5   4        5.42        4.27      7.87 o
  -8  -5   4      107.14      116.92     12.47 o
  -7  -5   4       42.68       38.45     12.05 o
  -6  -5   4       30.61       40.69     11.49 o
  -5  -5   4      396.77      412.03     23.90 o
  -4  -5   4      140.72      155.71      7.27 o
  -3  -5   4       70.52       64.02      6.46 o
  -2  -5   4      228.85      253.62      9.58 o
  -1  -5   4       37.51       45.40      5.84 o
   0  -5   4       15.46       19.01      4.54 o
   1  -5   4       19.27       19.80      4.04 o
   2  -5   4       27.87       29.73      8.01 o
   3  -5   4        1.67        1.37      5.43 o
   4  -5   4       11.79       11.94      7.01 o
   5  -5   4       28.19       34.72     10.29 o
   6  -5   4        4.67        6.02     10.50 o
   7  -5   4        0.19       -6.42     10.45 o
 -10  -4   4       41.55       33.09     21.90 o
  -9  -4   4       27.28       28.65      9.66 o
  -8  -4   4       11.99       11.13      5.55 o
  -7  -4   4        0.01       -1.62      5.73 o
  -6  -4   4      137.71      128.56     15.61 o
  -5  -4   4      168.39      162.27     16.06 o
  -4  -4   4       28.18       27.91      3.16 o
  -3  -4   4        8.64        0.44      2.87 o
  -2  -4   4       60.24       50.98      5.54 o
  -1  -4   4      209.13      228.14      9.50 o
   0  -4   4       53.66       59.61      5.69 o
   1  -4   4      189.19      205.76      7.20 o
   2  -4   4       88.11       90.64      5.55 o
   3  -4   4        0.58       -1.19      3.21 o
   4  -4   4       16.42       11.96      4.22 o
   5  -4   4        0.27       -0.64      4.91 o
   6  -4   4        1.11       -4.76      4.93 o
   7  -4   4       26.25       19.08     11.76 o
   8  -4   4       22.12       17.45     16.76 o
 -10  -3   4        9.29        5.84     11.47 o
  -9  -3   4       10.98        9.01      8.24 o
  -8  -3   4        8.05        3.85      5.62 o
  -7  -3   4       44.81       47.66      9.13 o
  -6  -3   4       15.52        9.71      6.63 o
  -5  -3   4       26.50       21.86      3.18 o
  -4  -3   4      104.98      119.52      4.61 o
  -3  -3   4      830.26      825.60     13.94 o
  -2  -3   4      703.79      705.08     12.59 o
  -1  -3   4        0.34        2.88      2.96 o
   0  -3   4       53.36       62.81      5.42 o
   1  -3   4     1232.10     1139.49     18.38 o
   2  -3   4      551.23      582.82     12.28 o
   3  -3   4       42.80       40.81      4.98 o
   4  -3   4       17.79       16.60      4.41 o
   5  -3   4      130.73      143.27      8.99 o
   6  -3   4       51.39       58.18      7.08 o
   7  -3   4      170.01      182.70     16.62 o
   8  -3   4       70.18       59.80     12.94 o
 -10  -2   4        1.03       -2.06      9.10 o
  -9  -2   4        1.04        1.00      6.72 o
  -8  -2   4      318.09      311.06     16.14 o
  -7  -2   4       10.62        8.83      5.54 o
  -6  -2   4       50.63       53.36      4.97 o
  -5  -2   4      803.83      794.98     15.17 o
  -4  -2   4     2038.63     2107.49     33.86 o
  -3  -2   4      433.88      446.00      8.12 o
  -2  -2   4       26.07       37.63      3.28 o
  -1  -2   4      625.80      554.00     39.66 o
   0  -2   4      304.48      341.68      9.73 o
   1  -2   4       11.06        5.54      2.93 o
   2  -2   4        2.69        1.53      2.70 o
   3  -2   4      514.40      470.91     15.17 o
   4  -2   4        3.69        7.57      3.59 o
   5  -2   4     1146.91     1138.93     20.83 o
   6  -2   4     1324.31     1327.18     24.03 o
   7  -2   4       44.00       38.94      8.21 o
   8  -2   4      106.95       98.18     11.68 o
   9  -2   4        0.06       -3.29      8.93 o
 -10  -1   4       36.00       26.98     14.20 o
  -9  -1   4       45.17       61.85     15.63 o
  -8  -1   4        0.11        0.52      5.17 o
  -7  -1   4       23.14       18.85      4.55 o
  -6  -1   4      299.82      318.68     10.24 o
  -5  -1   4      212.14      189.04     11.17 o
  -4  -1   4        9.31        7.48      2.59 o
  -3  -1   4      472.90      494.42      8.26 o
  -2  -1   4      544.43      542.30     10.42 o
  -1  -1   4     1964.38     1949.70     41.96 o
   0  -1   4     2661.31     2709.60     37.89 o
   1  -1   4     1196.51     1084.06     56.35 o
   2  -1   4      179.16      181.79      6.04 o
   3  -1   4      121.56      102.93      5.23 o
   4  -1   4        2.13        2.09      2.63 o
   5  -1   4       15.70       11.88      2.70 o
   6  -1   4      392.12      317.62     60.76 o
   7  -1   4      111.40      105.93     10.28 o
   8  -1   4        3.45        3.33      5.95 o
   9  -1   4       80.40       97.76     12.33 o
 -10   0   4        0.01        1.33     10.89 o
  -9   0   4        9.96        9.66     10.81 o
  -8   0   4       45.95       55.55      8.67 o
  -7   0   4       48.91       45.15      6.01 o
  -6   0   4      267.76      209.13     28.69 o
  -5   0   4      245.48      239.53      9.26 o
  -4   0   4       26.30       20.23      3.60 o
  -3   0   4      422.14      443.29     10.30 o
  -2   0   4      148.94      130.93      5.37 o
  -1   0   4      456.04      427.76      7.49 o
   0   0   4    26263.99    24906.60    353.08 o
   1   0   4     1563.65     1567.67     28.68 o
   2   0   4       34.49       33.75      2.93 o
   3   0   4      273.33      298.89      6.49 o
   4   0   4      447.89      482.47     10.17 o
   5   0   4       46.54       50.36      3.59 o
   6   0   4       73.42       67.53      8.00 o
   7   0   4        0.11        1.19      4.91 o
   8   0   4       83.59       87.13     10.33 o
   9   0   4       18.92       25.01      8.32 o
  10   0   4       43.27       30.98     14.69 o
 -10   1   4       65.88       79.21     18.60 o
  -9   1   4       50.08       55.03     14.90 o
  -8   1   4       31.48       32.08      6.10 o
  -7   1   4      124.74      122.98      7.47 o
  -6   1   4       30.94       26.60      4.53 o
  -5   1   4        2.52        3.18      3.14 o
  -4   1   4       75.27       44.24     10.84 o
  -3   1   4       42.09       41.09      4.32 o
  -2   1   4      102.87      108.14      4.75 o
  -1   1   4     4223.20     4283.83     50.90 o
   0   1   4    10977.10    11006.56    112.74 o
   1   1   4      421.59      401.20      6.14 o
   2   1   4      558.46      587.01     11.14 o
   3   1   4        4.95       15.88      3.84 o
   4   1   4      520.96      461.13     14.72 o
   5   1   4        6.84       -0.86      3.84 o
   6   1   4      153.55      166.86     10.58 o
   7   1   4       58.12       60.26      8.03 o
   8   1   4       42.20       42.50      8.04 o
   9   1   4        2.96        6.29     10.05 o
  10   1   4       48.45       53.62     16.37 o
  -9   2   4       67.39       84.41     17.14 o
  -8   2   4       58.28       61.22      7.60 o
  -7   2   4      156.67      165.72     10.54 o
  -6   2   4      755.44      735.17     20.54 o
  -5   2   4     1481.74     1485.93     21.79 o
  -4   2   4      211.03      191.41      8.77 o
  -3   2   4      616.32      622.86     11.29 o
  -2   2   4      368.27      307.01      8.15 o
  -1   2   4     1014.86     1041.48     16.43 o
   0   2   4       17.72       23.23      2.41 o
   1   2   4     1830.37     1719.38     21.27 o
   2   2   4     2232.65     2297.27     29.40 o
   3   2   4      398.00      428.89      7.24 o
   4   2   4      396.60      406.23     11.93 o
   5   2   4      825.72      805.20     17.68 o
   6   2   4      371.48      378.57     14.58 o
   7   2   4       95.42       94.66      8.97 o
   8   2   4      296.18      253.08     13.74 o
   9   2   4       20.02       33.53     12.75 o
  10   2   4       78.73       80.04     18.32 o
  -9   3   4      110.63      117.77     11.94 o
  -8   3   4        9.06        2.69      5.50 o
  -7   3   4       18.62       18.22      5.92 o
  -6   3   4       45.05       31.07      5.97 o
  -5   3   4       39.06       37.00      5.88 o
  -4   3   4        1.50        5.92      3.49 o
  -3   3   4      589.24      575.62     15.31 o
  -2   3   4     3603.97     3807.26     64.10 o
  -1   3   4       10.73        2.99      2.52 o
   0   3   4        3.42        0.18      2.46 o
   1   3   4      595.83      580.93     11.98 o
   2   3   4     1151.19     1106.51     18.91 o
   3   3   4       74.60       76.06      4.15 o
   4   3   4      132.77      105.88      4.31 o
   5   3   4      363.28      361.95      7.63 o
   6   3   4      142.14      142.23      6.19 o
   7   3   4        2.62        4.95      4.58 o
   8   3   4       27.76       40.68     12.04 o
   9   3   4      286.55      257.22     25.29 o
  10   3   4       26.93       28.25     13.44 o
  -8   4   4        1.14       -4.25      8.81 o
  -7   4   4       31.50       35.64      6.47 o
  -6   4   4       37.99       40.47      6.75 o
  -5   4   4       54.20       52.28      6.01 o
  -4   4   4       53.42       58.35      7.15 o
  -3   4   4       92.31       78.12      7.30 o
  -2   4   4        1.98        2.75      3.33 o
  -1   4   4      547.02      599.44     14.25 o
   0   4   4      113.94       88.14      6.14 o
   1   4   4      109.47       98.26      5.45 o
   2   4   4      461.67      563.72     11.51 o
   3   4   4        9.92       13.12      2.65 o
   4   4   4      331.07      320.84      7.60 o
   5   4   4       23.53       25.67      3.21 o
   6   4   4       25.39       25.86      3.10 o
   7   4   4       67.14       70.67      8.53 o
   8   4   4       82.94       67.07     14.92 o
   9   4   4       21.81       18.64     11.74 o
  10   4   4       13.84       10.25     11.23 o
  -8   5   4       12.11       13.65     12.96 o
  -7   5   4        0.57       -0.69      7.40 o
  -6   5   4       38.50       51.10     10.82 o
  -5   5   4      118.72      119.75      8.79 o
  -4   5   4        1.71        3.12      3.44 o
  -3   5   4        6.76        5.91      4.35 o
  -2   5   4      141.21      130.47      8.46 o
  -1   5   4      126.74      106.43      6.00 o
   0   5   4       10.38        8.88      3.44 o
   1   5   4       28.23       25.91      3.77 o
   2   5   4      549.61      555.56     12.31 o
   3   5   4        0.15        2.94      2.98 o
   4   5   4        0.48       -0.45      2.99 o
   5   5   4      272.15      272.31      8.23 o
   6   5   4       23.43       23.62      4.12 o
   7   5   4      292.25      313.82     23.44 o
   8   5   4       38.64       30.86     12.30 o
   9   5   4        2.21       -4.09      8.28 o
  10   5   4        2.62        9.89     11.18 o
  -7   6   4       23.92       15.37     10.13 o
  -6   6   4       77.95       92.32     14.10 o
  -5   6   4        0.45       -0.66      5.83 o
  -4   6   4        4.09        6.53      5.93 o
  -3   6   4      702.29      652.69     16.67 o
  -2   6   4       44.68       36.17      6.00 o
  -1   6   4       26.08       24.30      5.26 o
   0   6   4      312.12      309.52      8.42 o
   1   6   4      315.70      295.32      8.89 o
   2   6   4      181.82      174.89      8.21 o
   3   6   4        7.21        5.85      3.52 o
   4   6   4        9.52       13.08      3.96 o
   5   6   4       51.11       52.32      5.94 o
   6   6   4      112.83      104.19     10.66 o
   7   6   4      109.75       84.18     14.81 o
   8   6   4       59.82       71.56     16.10 o
   9   6   4       14.04        2.62     11.80 o
  10   6   4        4.73       13.52     13.27 o
  -6   7   4        0.77        2.67      8.24 o
  -5   7   4       13.20       17.78      8.94 o
  -4   7   4       17.18       16.12      7.83 o
  -3   7   4       14.99       28.68      8.55 o
  -2   7   4        7.00        6.79      5.22 o
  -1   7   4        1.42       -0.91      4.20 o
   0   7   4      596.09      607.46     22.45 o
   1   7   4        9.55       12.76      4.49 o
   2   7   4       60.11       60.31      6.00 o
   3   7   4       35.30       30.37      5.22 o
   4   7   4      106.67       94.65      7.18 o
   5   7   4       10.62       11.29      4.18 o
   6   7   4       60.91       63.57      9.71 o
   7   7   4       18.05       22.94     10.66 o
   8   7   4       43.84       51.64     14.40 o
   9   7   4       14.93        8.83     11.57 o
  10   7   4       46.32       55.83     17.03 o
  -5   8   4        5.96       11.86      9.75 o
  -4   8   4        9.21       10.24      8.32 o
  -3   8   4        3.84        7.97      7.26 o
  -2   8   4       68.93       75.23     12.31 o
  -1   8   4      248.78      234.21     17.35 o
   0   8   4       24.92       26.01      6.98 o
   1   8   4      102.13       88.65      8.42 o
   2   8   4        0.07        3.12      4.33 o
   3   8   4        0.81       -0.24      3.77 o
   4   8   4        2.81        3.35      3.95 o
   5   8   4       40.18       34.01      8.14 o
   6   8   4        9.24       14.18      7.40 o
   7   8   4        0.92        5.91      8.47 o
   8   8   4       33.46       25.12     12.24 o
   9   8   4       27.91       38.29     14.76 o
  -4   9   4        2.37        0.20      8.78 o
  -3   9   4       63.75       59.02     13.34 o
  -2   9   4       21.95       15.98      8.77 o
  -1   9   4        5.56       10.99      7.92 o
   0   9   4        5.64        8.93      7.14 o
   1   9   4        6.81        2.14      5.36 o
   2   9   4       19.87       11.03      7.12 o
   3   9   4       15.73       15.81      5.88 o
   4   9   4      105.65      108.50      9.87 o
   5   9   4        5.90        8.16      6.94 o
   6   9   4        8.34       11.79      7.67 o
   7   9   4       14.28       20.44     11.06 o
   8   9   4       72.81       76.46     16.89 o
  -3  10   4       52.54       62.66     15.43 o
  -2  10   4        6.11        4.43      9.28 o
  -1  10   4        0.90        0.49      7.72 o
   0  10   4       30.12       37.38      9.05 o
   1  10   4       46.66       30.43      8.47 o
   2  10   4        0.06        2.37      6.69 o
   3  10   4       19.11       23.42      8.67 o
   4  10   4       18.31       37.90     18.68 o
   5  10   4       13.96       -0.44     11.90 o
   6  10   4       32.62       36.90     12.58 o
   7  10   4       10.69        2.08     14.31 o
   0  11   4        0.69       -6.21      6.21 o
   1  11   4       48.05       61.26     13.57 o
   2  11   4       13.20        9.11      8.84 o
   3  11   4       25.83        6.33     15.51 o
   4  11   4        0.41      -10.05     12.89 o
   5  11   4        8.08       -0.98     14.53 o
   6  11   4      121.39      129.86     28.94 o
  -4 -10   5        0.02        1.20     16.49 o
  -3 -10   5        0.01        5.46     19.33 o
  -2 -10   5        9.63       21.08     19.66 o
  -1 -10   5        0.17       -8.64      8.64 o
  -6  -9   5       27.89        7.65     16.60 o
  -5  -9   5        2.01        3.17     16.60 o
  -4  -9   5       11.34        2.40     15.07 o
  -3  -9   5       73.69       41.28     20.21 o
  -2  -9   5       53.75       58.77     12.23 o
  -1  -9   5        0.00       -1.79      7.68 o
   0  -9   5        0.23        2.25      8.42 o
   1  -9   5        0.82       -0.94      9.07 o
   2  -9   5        2.45        9.44     10.57 o
  -8  -8   5       26.30       15.30     10.91 o
  -7  -8   5       19.60       17.73      9.96 o
  -6  -8   5        0.35        3.92      7.79 o
  -5  -8   5       33.35       30.63     12.12 o
  -4  -8   5       17.00       17.89     11.69 o
  -3  -8   5       37.97       36.83      9.21 o
  -2  -8   5        0.03       -5.96      5.96 o
  -1  -8   5       16.27        5.91      7.52 o
   0  -8   5      266.68      263.63     20.07 o
   1  -8   5        1.57       -6.74      6.74 o
   2  -8   5       19.10       14.26      9.69 o
   3  -8   5       12.41       13.18     10.24 o
   4  -8   5        2.08        1.15      9.56 o
  -8  -7   5        3.37        1.65      8.75 o
  -7  -7   5       10.39       15.51     11.36 o
  -6  -7   5       27.38       30.90     12.02 o
  -5  -7   5      104.98      122.21     16.67 o
  -4  -7   5      134.29      134.40     16.09 o
  -3  -7   5        0.57        2.98      4.72 o
  -2  -7   5        9.39        2.85      4.90 o
  -1  -7   5      170.84      157.73     14.13 o
   0  -7   5      395.72      396.89     21.38 o
   1  -7   5       37.47       37.25      9.72 o
   2  -7   5       34.33       33.54     10.18 o
   3  -7   5        0.01       -0.60      7.12 o
   4  -7   5       14.54       15.87      9.76 o
   5  -7   5       46.81       49.99     12.76 o
  -9  -6   5        9.79        5.38      9.43 o
  -8  -6   5       52.60       48.44     10.55 o
  -7  -6   5       63.67       81.12     16.09 o
  -6  -6   5       21.87       15.87     10.46 o
  -5  -6   5       74.44       78.90     13.74 o
  -4  -6   5       22.81       26.00      5.54 o
  -3  -6   5       21.29       15.09      4.65 o
  -2  -6   5        1.00        2.07      4.36 o
  -1  -6   5       10.97        7.47      4.78 o
   0  -6   5       56.34       57.78      9.73 o
   1  -6   5      232.69      250.58     16.70 o
   2  -6   5       48.80       45.52     10.10 o
   3  -6   5       56.57       62.54     11.38 o
   4  -6   5        0.02        0.05      6.58 o
   5  -6   5        8.57       10.56      8.45 o
   6  -6   5        7.43        7.06     10.97 o
  -9  -5   5       40.59       37.58     12.15 o
  -8  -5   5      108.22      104.34     14.26 o
  -7  -5   5      248.20      244.80     22.09 o
  -6  -5   5      626.62      631.02     31.51 o
  -5  -5   5       29.07       31.24     10.38 o
  -4  -5   5       60.72       70.26      6.70 o
  -3  -5   5      144.18      130.42      8.77 o
  -2  -5   5      188.96      198.96     10.47 o
  -1  -5   5       94.26      107.18      8.26 o
   0  -5   5      352.45      330.14     12.70 o
   1  -5   5        6.65        1.97      3.86 o
   2  -5   5      165.02      171.54     13.98 o
   3  -5   5      320.44      330.56     22.58 o
   4  -5   5      429.50      467.88     22.53 o
   5  -5   5        1.34        0.91      6.45 o
   6  -5   5       50.82       74.62     17.71 o
   7  -5   5       58.24       59.85     18.24 o
 -10  -4   5        0.06        7.36     11.44 o
  -9  -4   5       34.18       19.74     14.47 o
  -8  -4   5      116.35      111.85     13.65 o
  -7  -4   5       45.07       51.86     10.23 o
  -6  -4   5      318.13      336.90     22.90 o
  -5  -4   5       55.13       55.83      4.69 o
  -4  -4   5      244.05      275.42      9.34 o
  -3  -4   5        5.57        5.22      4.47 o
  -2  -4   5      366.07      328.61     11.89 o
  -1  -4   5      638.45      668.78     16.34 o
   0  -4   5       39.01       41.99      5.65 o
   1  -4   5      205.73      215.18     10.10 o
   2  -4   5      325.37      327.18     12.54 o
   3  -4   5      231.55      227.32     10.93 o
   4  -4   5        0.56        0.85      3.60 o
   5  -4   5       40.77       47.08      8.00 o
   6  -4   5       76.94       78.84     12.58 o
   7  -4   5        8.34       16.10     11.47 o
   8  -4   5       15.50       22.48     14.34 o
 -10  -3   5       41.86       29.24     14.40 o
  -9  -3   5        4.91        4.44      7.75 o
  -8  -3   5        0.12        3.35      6.35 o
  -7  -3   5       21.12       21.86     10.16 o
  -6  -3   5      128.24      141.84     12.74 o
  -5  -3   5        0.85        2.27      2.34 o
  -4  -3   5        0.01        0.39      2.49 o
  -3  -3   5       94.53       78.29      5.37 o
  -2  -3   5        2.96        4.73      3.02 o
  -1  -3   5       77.85       86.00      6.48 o
   0  -3   5      108.24       97.62      6.85 o
   1  -3   5        1.63        2.07      3.39 o
   2  -3   5      112.70      141.63      8.44 o
   3  -3   5        5.68        2.03      3.53 o
   4  -3   5      448.22      477.46     13.93 o
   5  -3   5       50.88       51.66      6.49 o
   6  -3   5       39.39       43.01      7.97 o
   7  -3   5        1.12       -0.34      7.27 o
   8  -3   5        8.97        5.40      9.59 o
 -10  -2   5        0.02       10.66     12.06 o
  -9  -2   5       45.96       49.80     11.33 o
  -8  -2   5      218.00      132.39     60.54 o
  -7  -2   5       27.40       26.88      8.36 o
  -6  -2   5        5.05        3.51      3.42 o
  -5  -2   5        0.35        0.58      2.94 o
  -4  -2   5      631.20      665.73     15.04 o
  -3  -2   5      111.32      109.42      5.89 o
  -2  -2   5        6.11        5.03      2.59 o
  -1  -2   5       43.85       43.57      4.88 o
   0  -2   5      108.72      115.40      6.91 o
   1  -2   5        8.53        4.99      3.33 o
   2  -2   5       29.51       37.74      4.54 o
   3  -2   5     1192.27     1211.82     21.09 o
   4  -2   5       41.68       47.25      5.67 o
   5  -2   5      357.72      355.60     15.40 o
   6  -2   5       13.92       11.19      4.71 o
   7  -2   5        3.86        5.53      6.13 o
   8  -2   5       29.25       21.35      8.35 o
   9  -2   5       10.42       13.79     11.25 o
 -10  -1   5        0.71       -4.17      9.98 o
  -9  -1   5       48.28       40.84     11.03 o
  -8  -1   5      329.05      318.13     18.83 o
  -7  -1   5       90.32       89.96      7.19 o
  -6  -1   5       18.46       20.30      4.66 o
  -5  -1   5      467.51      472.99     13.37 o
  -4  -1   5      339.64      339.60      8.99 o
  -3  -1   5      324.17      340.29      8.59 o
  -2  -1   5      292.85      306.48      8.02 o
  -1  -1   5      673.22      652.83     15.60 o
   0  -1   5      121.98      100.95      5.49 o
   1  -1   5     1537.30     1520.30     31.22 o
   2  -1   5     1491.46     1403.28     79.40 o
   3  -1   5     1061.19     1089.78     18.15 o
   4  -1   5        7.23       11.73      3.23 o
   5  -1   5       32.08       30.61      4.13 o
   6  -1   5      149.25      112.51     27.67 o
   7  -1   5      160.19       95.28     34.34 o
   8  -1   5       15.64       10.49      6.56 o
   9  -1   5        4.82        3.38      6.63 o
 -10   0   5       71.61       64.53     17.52 o
  -9   0   5       22.55       21.71      9.67 o
  -8   0   5        0.00        1.54      5.71 o
  -7   0   5        8.14        8.73      4.38 o
  -6   0   5      496.17      465.81     13.86 o
  -5   0   5      163.06      157.79      8.42 o
  -4   0   5      154.43      169.07      7.87 o
  -3   0   5      152.32      130.31      7.33 o
  -2   0   5      267.66      259.11      7.39 o
  -1   0   5       68.39       69.74      3.93 o
   0   0   5      691.24      748.01     10.31 o
   1   0   5     4669.59     4629.39     47.88 o
   2   0   5      151.10      159.45      7.16 o
   3   0   5      458.80      524.58     10.24 o
   4   0   5      133.05      132.74      5.13 o
   5   0   5      164.71      156.08     10.20 o
   6   0   5       95.39       86.98      8.98 o
   7   0   5        5.28        4.57      5.44 o
   8   0   5        0.03       -2.65      5.47 o
   9   0   5        0.04       -5.67      6.36 o
  10   0   5       11.32        7.57     12.41 o
  -9   1   5        5.05        1.83      9.80 o
  -8   1   5        0.96        3.20      4.47 o
  -7   1   5      341.36      335.57     22.20 o
  -6   1   5      308.99      294.55     12.12 o
  -5   1   5       25.59       22.66      5.95 o
  -4   1   5      159.95      112.62     29.87 o
  -3   1   5      261.09      230.02      7.84 o
  -2   1   5       19.61       27.80      3.71 o
  -1   1   5      201.80      199.03      6.54 o
   0   1   5      881.79      876.94     10.76 o
   1   1   5        0.27       -0.98      1.53 o
   2   1   5      500.98      544.12      8.01 o
   3   1   5     1066.93     1090.42     26.07 o
   4   1   5      142.55      133.47      8.36 o
   5   1   5      124.87      130.46      9.16 o
   6   1   5       19.52       19.14      5.99 o
   7   1   5       59.90       60.66      8.29 o
   8   1   5        0.37        1.10      5.54 o
   9   1   5        2.69        2.51      7.24 o
  10   1   5       62.60       63.88     23.26 o
  -9   2   5        0.03       -4.01      9.72 o
  -8   2   5       39.91       43.01      7.74 o
  -7   2   5        6.73        1.92      4.56 o
  -6   2   5       85.81       79.99      6.52 o
  -5   2   5      143.67      148.01      8.19 o
  -4   2   5      285.36      257.68      8.63 o
  -3   2   5       21.96       28.71      4.41 o
  -2   2   5      115.45       90.55      5.77 o
  -1   2   5      796.09      775.67     13.58 o
   0   2   5      685.05      705.62     11.74 o
   1   2   5      109.59      106.16      8.32 o
   2   2   5      167.29      148.32      4.83 o
   3   2   5      544.55      568.35      7.57 o
   4   2   5       59.62       48.83      5.75 o
   5   2   5       58.43       56.79      6.74 o
   6   2   5      182.83      187.55     11.26 o
   7   2   5      192.99      171.16     11.29 o
   8   2   5       44.41       33.50      7.41 o
   9   2   5       19.56       31.82     12.61 o
  10   2   5       20.05       16.62     12.53 o
  -9   3   5        9.59       16.14      7.68 o
  -8   3   5        9.36        5.11      4.58 o
  -7   3   5       48.77       37.62      7.54 o
  -6   3   5      179.74      146.84     21.28 o
  -5   3   5      320.79      250.02     46.74 o
  -4   3   5        1.11        0.34      3.43 o
  -3   3   5       34.72       51.99      5.54 o
  -2   3   5      408.95      351.59     11.93 o
  -1   3   5      182.93      185.29      8.51 o
   0   3   5       66.57       63.21      5.35 o
   1   3   5      535.21      606.73     15.50 o
   2   3   5      169.42      158.17      5.50 o
   3   3   5        1.59        4.43      2.10 o
   4   3   5       32.31       31.49      2.72 o
   5   3   5        1.77       -0.13      4.11 o
   6   3   5        5.60        8.02      4.98 o
   7   3   5       56.85       56.68      7.41 o
   8   3   5        6.64        0.79      5.80 o
   9   3   5       77.50       56.25     15.55 o
  10   3   5       10.69        0.24     10.48 o
  -8   4   5        0.01       -5.03      6.35 o
  -7   4   5       49.51       63.23      7.27 o
  -6   4   5        5.11        4.81      4.66 o
  -5   4   5       33.74       31.88      6.72 o
  -4   4   5      186.31      173.91     10.87 o
  -3   4   5       19.97       22.86      5.36 o
  -2   4   5        0.37       -0.43      2.94 o
  -1   4   5       25.76       19.80      4.38 o
   0   4   5        1.29       -0.67      2.73 o
   1   4   5       38.40       30.49      4.45 o
   2   4   5     1800.16     1969.72     29.70 o
   3   4   5      325.92      341.86      8.87 o
   4   4   5       15.86       11.59      3.05 o
   5   4   5      296.59      304.52      8.13 o
   6   4   5      274.06      281.29      8.33 o
   7   4   5       61.20       65.92      7.12 o
   8   4   5        3.24        4.38      8.79 o
   9   4   5       10.02       13.91     10.54 o
  10   4   5        6.78       15.54     12.23 o
  -8   5   5      103.99      125.22     14.50 o
  -7   5   5        1.81       -1.04      6.84 o
  -6   5   5       42.40       48.77     10.91 o
  -5   5   5      223.14      212.54     10.45 o
  -4   5   5      145.66      148.71     10.81 o
  -3   5   5        2.88        1.23      4.14 o
  -2   5   5       80.20       74.51      7.46 o
  -1   5   5      229.11      213.91      9.35 o
   0   5   5       14.81       18.53      4.71 o
   1   5   5       14.20       11.75      3.47 o
   2   5   5      263.88      217.58      8.75 o
   3   5   5      136.20      121.96      7.02 o
   4   5   5       22.42       23.79      4.36 o
   5   5   5     1779.21     1792.24     41.70 o
   6   5   5      195.53      222.12      9.06 o
   7   5   5        3.46        8.02      9.23 o
   8   5   5       20.39        7.52     10.16 o
   9   5   5       16.26       12.34     10.63 o
  10   5   5      102.08      128.04     32.33 o
  -7   6   5        0.08       -3.02      8.34 o
  -6   6   5       52.82       63.12     12.71 o
  -5   6   5       13.98       17.08      8.30 o
  -4   6   5       20.20        3.73      5.37 o
  -3   6   5        8.65       14.27      5.29 o
  -2   6   5       93.54       91.67      8.36 o
  -1   6   5      390.22      372.66     12.64 o
   0   6   5      915.16      888.12     20.02 o
   1   6   5      377.28      397.45     13.83 o
   2   6   5      338.91      333.24     11.01 o
   3   6   5        2.18       -2.59      3.28 o
   4   6   5        6.46        7.36      3.98 o
   5   6   5       20.16       22.49      4.70 o
   6   6   5      270.59      263.39      9.98 o
   7   6   5       23.96       20.53     10.36 o
   8   6   5       37.59       62.50     15.25 o
   9   6   5       26.49       19.72     12.43 o
  10   6   5       17.94        9.83     12.75 o
  -6   7   5        7.48        1.96      8.77 o
  -5   7   5        2.23       -3.66      7.20 o
  -4   7   5       62.95       41.04     10.55 o
  -3   7   5       99.66       91.54     10.80 o
  -2   7   5       16.95       13.23      6.68 o
  -1   7   5        2.82        0.08      3.87 o
   0   7   5      744.31      729.69     17.65 o
   1   7   5       45.87       49.04      6.94 o
   2   7   5       11.87       13.13      4.33 o
   3   7   5      180.33      170.11      9.18 o
   4   7   5       28.47       23.14      5.08 o
   5   7   5        4.53        0.51      3.83 o
   6   7   5       38.37       39.23      8.38 o
   7   7   5       19.70       20.12     10.92 o
   8   7   5       58.93       51.17     14.73 o
   9   7   5       34.15       29.77     18.02 o
  10   7   5        4.15        6.11     11.47 o
  -5   8   5       34.58       28.46     11.29 o
  -4   8   5        0.47       -1.00      7.27 o
  -3   8   5        4.21        2.64      6.90 o
  -2   8   5       10.26        8.70      6.16 o
  -1   8   5      132.42      142.21     11.18 o
   0   8   5       32.09       31.84      7.13 o
   1   8   5      105.04      103.95      9.11 o
   2   8   5      164.74      169.35      9.02 o
   3   8   5       13.13        7.70      4.22 o
   4   8   5       49.44       46.04      6.26 o
   5   8   5       39.23       39.64      6.02 o
   6   8   5       82.34       99.42     11.96 o
   7   8   5       40.98       44.66     12.99 o
   8   8   5        9.93       26.93     12.51 o
   9   8   5       20.86       23.46     13.50 o
  -4   9   5        0.29       -2.46      8.34 o
  -3   9   5       40.59       41.38     12.04 o
  -2   9   5        9.00        9.09      6.93 o
  -1   9   5        0.36       -5.42      5.42 o
   0   9   5       63.80       68.57      8.98 o
   1   9   5       97.18      105.92     12.49 o
   2   9   5       67.47       77.42      9.76 o
   3   9   5       26.10       23.87      5.72 o
   4   9   5      440.91      421.66     14.97 o
   5   9   5      380.91      395.44     20.02 o
   6   9   5      119.44      143.32     14.19 o
   7   9   5        0.00       -0.37      9.03 o
   8   9   5      124.78      150.76     21.06 o
  -3  10   5       52.55       47.48     12.21 o
  -2  10   5       32.27       25.21      9.74 o
  -1  10   5       58.86       58.38     11.17 o
   0  10   5       46.47       63.00     10.93 o
   1  10   5       49.63       52.03     11.49 o
   2  10   5       13.57       14.51      8.19 o
   3  10   5      111.23      141.41     14.35 o
   4  10   5       62.15       90.87     23.15 o
   5  10   5       50.80       58.05     21.84 o
   6  10   5        6.69       10.37      9.61 o
   7  10   5        5.94        4.26     14.42 o
   0  11   5        4.86        4.99      8.76 o
   1  11   5       20.58       18.96      9.95 o
   2  11   5        1.84        0.03      7.70 o
   3  11   5       52.06       55.41     12.15 o
   4  11   5       49.62       34.51     19.99 o
   5  11   5        5.38        3.93     16.49 o
   6  11   5       18.10        6.77     18.13 o
  -6  -9   6       16.17        3.39     17.47 o
  -5  -9   6        0.59       -1.09     16.60 o
  -4  -9   6        2.88      -13.98     14.31 o
  -3  -9   6       85.99       64.55     24.68 o
  -2  -9   6       19.97       23.73     10.53 o
  -1  -9   6       13.13       -1.36      9.33 o
   0  -9   6        7.18       15.18     10.78 o
   1  -9   6        1.41       -2.48      9.32 o
  -7  -8   6       13.96        6.46      9.74 o
  -6  -8   6        1.97        9.95     12.03 o
  -5  -8   6        0.94       -2.23      8.26 o
  -4  -8   6       24.59       22.61     17.37 o
  -3  -8   6        3.89        1.94      8.73 o
  -2  -8   6        5.96        3.96      7.33 o
  -1  -8   6       12.63       10.38      8.53 o
   0  -8   6       51.80       61.16     12.52 o
   1  -8   6        8.50        6.06      8.43 o
   2  -8   6       16.62       13.58      9.53 o
   3  -8   6       37.56       33.50     12.29 o
  -8  -7   6       28.05       16.35     10.46 o
  -7  -7   6        3.92        4.43     10.74 o
  -6  -7   6        1.51       -4.53      8.53 o
  -5  -7   6       62.66       68.45     14.66 o
  -4  -7   6       17.77       25.02     10.15 o
  -3  -7   6       24.46       17.91      6.38 o
  -2  -7   6       11.61        8.98      6.85 o
  -1  -7   6      441.29      449.73     22.37 o
   0  -7   6       41.17       38.64     10.17 o
   1  -7   6        4.93        3.20      6.66 o
   2  -7   6       58.06       64.40     12.61 o
   3  -7   6       16.91       10.79      8.47 o
   4  -7   6       14.35        2.47      8.72 o
   5  -7   6       10.28        7.45     12.74 o
  -9  -6   6       81.42       98.96     14.09 o
  -8  -6   6        0.69       -5.47      8.29 o
  -7  -6   6       26.02       26.58     12.51 o
  -6  -6   6      297.34      316.30     25.20 o
  -5  -6   6       16.33       15.86      9.76 o
  -4  -6   6       36.30       24.68      5.20 o
  -3  -6   6      196.87      191.73     11.30 o
  -2  -6   6       73.05       73.59      8.13 o
  -1  -6   6       53.09       62.64      7.72 o
   0  -6   6      240.82      237.28     16.23 o
   1  -6   6      532.19      542.29     29.39 o
   2  -6   6      218.40      222.28     17.28 o
   3  -6   6        3.32        2.84      7.20 o
   4  -6   6       30.85       32.34     10.20 o
   5  -6   6        3.89       -4.34      7.66 o
   6  -6   6        4.24       10.13     12.56 o
  -9  -5   6        5.80       10.14      8.58 o
  -8  -5   6       51.16       53.78     12.06 o
  -7  -5   6       15.07       15.03      8.63 o
  -6  -5   6       27.34       23.41     10.86 o
  -5  -5   6        0.03       -2.24      7.85 o
  -4  -5   6      108.60      109.38     10.29 o
  -3  -5   6      299.56      311.42     14.89 o
  -2  -5   6        8.80       12.43      5.14 o
  -1  -5   6      182.70      177.11     10.53 o
   0  -5   6      301.34      302.68     12.92 o
   1  -5   6      189.24      183.94     10.48 o
   2  -5   6       73.25       74.30     10.97 o
   3  -5   6       20.50       26.71      8.38 o
   4  -5   6       78.18       82.18     12.23 o
   5  -5   6       29.84       36.30     10.17 o
   6  -5   6        1.03       11.25     11.21 o
   7  -5   6        9.87       10.48     14.06 o
  -9  -4   6        4.93        0.45      7.11 o
  -8  -4   6       11.81       13.29      8.54 o
  -7  -4   6       45.93       43.90     10.57 o
  -6  -4   6       44.56       54.73     10.43 o
  -5  -4   6       36.31       39.67      5.15 o
  -4  -4   6       16.74       18.36      4.99 o
  -3  -4   6      235.68      242.97     10.06 o
  -2  -4   6       47.37       51.79      6.38 o
  -1  -4   6      448.43      456.22     14.56 o
   0  -4   6      198.97      205.55     10.69 o
   1  -4   6      117.62      109.15      8.47 o
   2  -4   6       59.47       85.97      7.90 o
   3  -4   6       25.28       34.03      6.09 o
   4  -4   6       16.66       16.67      6.30 o
   5  -4   6        2.94        4.07      5.43 o
   6  -4   6       48.28       56.39     15.37 o
   7  -4   6       20.12       23.03     13.50 o
 -10  -3   6        3.42        2.56     10.60 o
  -9  -3   6       26.43       25.16      9.22 o
  -8  -3   6       11.41        5.21      7.30 o
  -7  -3   6       41.70       51.12     10.29 o
  -6  -3   6      176.06      208.32     15.62 o
  -5  -3   6        0.61        1.10      3.43 o
  -4  -3   6        8.86       10.50      4.39 o
  -3  -3   6      150.35      149.03      7.87 o
  -2  -3   6      562.82      574.96     15.28 o
  -1  -3   6        2.22        5.41      3.77 o
   0  -3   6       85.99       71.48      6.65 o
   1  -3   6      337.91      368.58     12.87 o
   2  -3   6      775.39      823.17     18.99 o
   3  -3   6      114.67      116.49      8.40 o
   4  -3   6        2.48        2.27      4.14 o
   5  -3   6      199.67      190.21     10.52 o
   6  -3   6        4.60        0.20      5.54 o
   7  -3   6        7.95        1.82      7.89 o
   8  -3   6       10.57       10.47     11.73 o
 -10  -2   6        3.81       -6.59     10.27 o
  -9  -2   6       14.09        8.55      6.79 o
  -8  -2   6       98.09       97.96     12.93 o
  -7  -2   6      256.10      243.85     21.25 o
  -6  -2   6      104.97      112.18      7.35 o
  -5  -2   6       13.28       16.24      4.27 o
  -4  -2   6      910.34      907.54     16.60 o
  -3  -2   6      289.93      277.84      9.56 o
  -2  -2   6       22.06       23.19      4.50 o
  -1  -2   6      301.96      295.25     10.83 o
   0  -2   6      510.12      511.95     16.47 o
   1  -2   6        4.07        4.22      3.57 o
   2  -2   6       48.58       47.31      5.22 o
   3  -2   6      137.28      137.69      7.98 o
   4  -2   6      229.04      240.76     10.55 o
   5  -2   6      790.66      796.48     20.84 o
   6  -2   6      777.96      819.97     23.79 o
   7  -2   6        4.45       -1.39      5.64 o
   8  -2   6        6.41        7.23      7.41 o
   9  -2   6        2.45        3.62     10.26 o
 -10  -1   6       10.93       17.31     12.83 o
  -9  -1   6       65.10       57.11     10.42 o
  -8  -1   6       75.55       85.91     12.01 o
  -7  -1   6        7.74        6.69      4.89 o
  -6  -1   6       24.94       21.46      4.82 o
  -5  -1   6      101.04      100.34      7.16 o
  -4  -1   6      107.36      143.45      7.91 o
  -3  -1   6      141.61      182.78      7.45 o
  -2  -1   6      243.97      194.60     48.51 o
  -1  -1   6     1617.11     1522.86     21.92 o
   0  -1   6     3491.05     3609.56     37.23 o
   1  -1   6        1.92        9.08      3.75 o
   2  -1   6      163.89      162.83     21.88 o
   3  -1   6      614.36      616.12     13.40 o
   4  -1   6      273.70      256.58     24.85 o
   5  -1   6        3.15        3.28      3.30 o
   6  -1   6      177.91      119.98     50.54 o
   7  -1   6       85.00       46.56     21.34 o
   8  -1   6        4.66        6.12      5.59 o
   9  -1   6      139.58      115.62     43.14 o
  -9   0   6        0.19       -3.96      6.97 o
  -8   0   6       21.18       27.99      8.91 o
  -7   0   6       47.96       47.01      6.70 o
  -6   0   6        8.40        4.73      4.17 o
  -5   0   6      105.78      117.99      7.72 o
  -4   0   6      287.46      277.31     10.16 o
  -3   0   6        0.18        0.99      2.46 o
  -2   0   6      101.80      112.55      6.38 o
  -1   0   6     1006.90     1148.94     16.82 o
   0   0   6       45.80       29.57      3.78 o
   1   0   6      691.09      769.23     11.97 o
   2   0   6      303.05      330.65      7.51 o
   3   0   6      249.73      243.13      6.42 o
   4   0   6       58.52       48.21      3.25 o
   5   0   6       45.71       45.85      3.35 o
   6   0   6        3.16        2.58      5.15 o
   7   0   6       40.80       35.74      7.86 o
   8   0   6       24.16       30.06      8.28 o
   9   0   6        0.06       -2.60      6.59 o
  -9   1   6        7.03       10.59      9.02 o
  -8   1   6       17.37       21.85      6.29 o
  -7   1   6      123.51      123.34      8.52 o
  -6   1   6      327.23      344.46     13.14 o
  -5   1   6      131.53      121.01      8.35 o
  -4   1   6      304.90      300.25     11.06 o
  -3   1   6       58.40       51.99      5.22 o
  -2   1   6        1.85        1.73      2.80 o
  -1   1   6       59.80       70.78      5.12 o
   0   1   6      684.25      684.89     12.41 o
   1   1   6      420.56      431.47      8.18 o
   2   1   6       10.69        3.96      2.06 o
   3   1   6        0.38        0.61      1.74 o
   4   1   6     1005.95     1123.14     22.17 o
   5   1   6       17.52       14.43      5.52 o
   6   1   6       94.54       97.91      9.53 o
   7   1   6        0.77        3.61      5.18 o
   8   1   6        6.27        6.34      6.27 o
   9   1   6       11.23       11.90      8.36 o
  10   1   6       16.41       13.15     13.00 o
  -9   2   6       79.08       89.95     14.74 o
  -8   2   6       36.41       44.49      7.96 o
  -7   2   6       11.78       15.22      5.14 o
  -6   2   6      341.67      335.37     12.43 o
  -5   2   6      929.49      917.42     18.47 o
  -4   2   6       23.32       25.01      4.95 o
  -3   2   6        3.69        1.54      2.83 o
  -2   2   6      276.66      247.03      8.51 o
  -1   2   6        2.15        5.50      2.88 o
   0   2   6        8.43        4.17      2.63 o
   1   2   6      632.28      637.94     10.22 o
   2   2   6      472.96      481.53     10.56 o
   3   2   6      175.23      171.38      5.13 o
   4   2   6      413.19      374.23     13.27 o
   5   2   6       88.26       80.39      8.09 o
   6   2   6      155.09      156.85     10.85 o
   7   2   6      138.92      138.88     10.94 o
   8   2   6        7.97        5.92      5.94 o
   9   2   6       74.39       55.66     15.63 o
  10   2   6        0.77        0.95     13.60 o
  -9   3   6       19.89       20.25     12.78 o
  -8   3   6        5.19        6.18      5.65 o
  -7   3   6      135.24      136.47     11.86 o
  -6   3   6      254.27      280.45     14.53 o
  -5   3   6        0.43       -2.51      3.89 o
  -4   3   6       41.32       39.06      5.93 o
  -3   3   6       11.79       15.04      4.26 o
  -2   3   6     1534.06     1427.57     24.39 o
  -1   3   6       73.67       67.60      5.57 o
   0   3   6       84.26       95.69      6.00 o
   1   3   6      506.64      422.48     10.72 o
   2   3   6      672.06      729.23     18.15 o
   3   3   6        0.54        0.33      1.96 o
   4   3   6      493.33      523.29      8.70 o
   5   3   6      184.07      184.83     10.60 o
   6   3   6      101.74       97.11      8.86 o
   7   3   6       20.49       23.33      6.25 o
   8   3   6        2.80        0.57      5.22 o
   9   3   6       23.11       17.64     11.62 o
  10   3   6        9.68        3.67     10.90 o
  -8   4   6        1.56       -1.54      7.38 o
  -7   4   6       72.38       88.60      9.56 o
  -6   4   6      105.55       97.28      7.92 o
  -5   4   6       17.89       12.90      4.91 o
  -4   4   6        1.78       -1.87      3.74 o
  -3   4   6        0.72       -1.35      4.00 o
  -2   4   6      259.65      301.39     12.47 o
  -1   4   6      615.25      611.52     16.07 o
   0   4   6      530.34      516.07     14.41 o
   1   4   6      446.36      434.05     11.65 o
   2   4   6     1002.36     1081.44     20.00 o
   3   4   6       10.69       12.83      3.19 o
   4   4   6      555.12      542.19     10.08 o
   5   4   6        4.08        5.43      2.57 o
   6   4   6       51.29       49.89      7.07 o
   7   4   6      103.17      105.23      9.09 o
   8   4   6        0.19        3.62      8.17 o
   9   4   6        3.38        4.84      9.41 o
  10   4   6       28.28       31.66     14.23 o
  -8   5   6       74.09       78.23     14.82 o
  -7   5   6        2.36        0.27      5.89 o
  -6   5   6        2.08        1.87      5.03 o
  -5   5   6        0.67        1.17      4.47 o
  -4   5   6       40.06       33.73      6.41 o
  -3   5   6       28.39       26.45      5.67 o
  -2   5   6      205.49      200.23     11.09 o
  -1   5   6        3.35        1.46      3.80 o
   0   5   6       14.23       10.02      4.28 o
   1   5   6        1.23        2.05      3.13 o
   2   5   6      331.12      301.64     10.38 o
   3   5   6      944.13     1009.43     17.98 o
   4   5   6      185.53      183.49      8.89 o
   5   5   6        7.09        7.10      3.65 o
   6   5   6       26.63       26.91      4.60 o
   7   5   6       14.56       12.48      6.38 o
   8   5   6        0.61        6.96      8.79 o
   9   5   6       74.30       56.83     15.74 o
  10   5   6       32.40       41.86     15.84 o
  -7   6   6       24.07       16.64      8.91 o
  -6   6   6       29.54       29.54      8.91 o
  -5   6   6        3.26        2.16      5.24 o
  -4   6   6        1.24        0.53      4.49 o
  -3   6   6       80.34       78.25      7.99 o
  -2   6   6       72.39       77.32      7.65 o
  -1   6   6      306.21      308.54     13.78 o
   0   6   6       53.38       57.47      7.11 o
   1   6   6      147.62      161.11     10.00 o
   2   6   6      328.79      338.11     11.65 o
   3   6   6      139.05      139.55      8.30 o
   4   6   6       10.22        6.82      4.16 o
   5   6   6        9.35       10.98      4.39 o
   6   6   6      338.34      320.41     11.24 o
   7   6   6        0.76        0.41      8.98 o
   8   6   6       35.12       29.83     12.34 o
   9   6   6      134.60      159.07     22.33 o
  10   6   6        8.92       11.42     11.99 o
  -6   7   6       30.60       30.86      9.75 o
  -5   7   6        0.53        4.16      6.72 o
  -4   7   6      112.91      112.88     11.39 o
  -3   7   6       35.32       34.71      8.37 o
  -2   7   6        7.64        4.39      5.35 o
  -1   7   6      337.12      340.17     14.43 o
   0   7   6      127.62      122.81      9.81 o
   1   7   6      769.08      765.64     20.60 o
   2   7   6       36.87       30.11      5.34 o
   3   7   6       28.87       37.58      5.78 o
   4   7   6      198.30      205.71     10.29 o
   5   7   6       44.98       50.78      6.24 o
   6   7   6       33.10       30.11      7.94 o
   7   7   6       78.36       93.59     23.37 o
   8   7   6       18.95       17.89     11.38 o
   9   7   6        3.71       -1.18     10.13 o
  -5   8   6       40.85       42.76     10.85 o
  -4   8   6       37.75       30.97      9.29 o
  -3   8   6        8.59        1.40      5.36 o
  -2   8   6       44.52       49.17      9.58 o
  -1   8   6      185.71      184.97     13.87 o
   0   8   6       60.73       50.06      9.97 o
   1   8   6      208.36      211.11     12.38 o
   2   8   6      157.90      152.16      9.12 o
   3   8   6      105.00      117.52      8.57 o
   4   8   6       31.60       43.85      6.40 o
   5   8   6       72.35       62.12      7.11 o
   6   8   6       53.36       57.86     10.07 o
   7   8   6       19.92       13.18     10.36 o
   8   8   6       16.48       14.20     13.27 o
   9   8   6       38.31       21.43     13.31 o
  -4   9   6       27.06       27.21      9.58 o
  -3   9   6       66.33       85.29     13.03 o
  -2   9   6       25.56       29.46      7.90 o
  -1   9   6       31.54       45.68      9.76 o
   0   9   6       12.15       11.01      7.11 o
   1   9   6       72.37       82.99     12.00 o
   2   9   6      280.96      288.39     18.37 o
   3   9   6      221.98      211.54     13.34 o
   4   9   6        2.94        4.13      4.77 o
   5   9   6       52.83       74.33     10.99 o
   6   9   6       56.82       57.25     10.74 o
   7   9   6       84.93      101.63     17.38 o
   8   9   6        8.30       16.13     12.28 o
  -2  10   6       29.24       30.21     10.06 o
  -1  10   6        1.19        4.03      8.13 o
   0  10   6       23.02       27.23      9.99 o
   1  10   6       99.74       95.21     12.04 o
   2  10   6      117.85      119.61     12.34 o
   3  10   6        1.39        0.86      5.57 o
   4  10   6       14.50       20.97      8.26 o
   5  10   6       63.42       61.27     14.17 o
   6  10   6        0.00        3.39      9.65 o
   7  10   6       25.77       26.69     12.61 o
   0  11   6       81.40       83.35     15.24 o
   1  11   6        0.17        6.36      8.93 o
   2  11   6       25.86       27.69     10.40 o
   3  11   6       49.61       64.58     12.69 o
   4  11   6        2.07       11.58     15.84 o
   5  11   6       22.40       25.23     18.57 o
   6  11   6        0.77       -4.70     14.96 o
  -5  -9   7       40.51       42.92     25.01 o
  -4  -9   7       11.78       -0.66     16.93 o
  -3  -9   7       35.23       36.92     22.39 o
  -2  -9   7       68.65       78.96     18.49 o
  -1  -9   7        4.06       -8.23      8.45 o
   0  -9   7       15.78       15.67     11.02 o
  -6  -8   7        3.16       10.59     10.98 o
  -5  -8   7       29.39       27.04     12.81 o
  -4  -8   7      149.34      153.56     31.35 o
  -3  -8   7       14.09       28.83     19.44 o
  -2  -8   7       54.63       50.46     11.60 o
  -1  -8   7        0.52       -0.32      7.71 o
   0  -8   7       27.00       28.16     10.65 o
   1  -8   7       97.54      103.96     15.72 o
   2  -8   7        0.00        2.84      8.68 o
  -8  -7   7       12.82       11.14     11.22 o
  -7  -7   7        5.23       -4.12     10.65 o
  -6  -7   7        0.11        0.24      7.32 o
  -5  -7   7        0.07        0.99      7.98 o
  -4  -7   7       12.49       15.28     10.06 o
  -3  -7   7        5.05        3.61      5.59 o
  -2  -7   7      138.65      149.77     14.30 o
  -1  -7   7      119.38      135.66     14.56 o
   0  -7   7       73.52       60.26     11.71 o
   1  -7   7        1.06       -2.22      6.53 o
   2  -7   7       13.13        6.44      8.41 o
   3  -7   7       28.85       31.03     11.18 o
   4  -7   7       38.97       31.32     12.08 o
  -8  -6   7        3.98       -1.30      9.16 o
  -7  -6   7        2.19       -1.10      9.73 o
  -6  -6   7      315.37      350.19     26.85 o
  -5  -6   7        0.87        6.68      6.73 o
  -4  -6   7       18.96        9.37      5.77 o
  -3  -6   7      114.34      108.23      9.56 o
  -2  -6   7      122.58      115.98      9.93 o
  -1  -6   7      220.51      223.80     12.71 o
   0  -6   7      285.42      279.67     18.29 o
   1  -6   7       60.24       52.02     10.83 o
   2  -6   7        0.65       -0.13      6.33 o
   3  -6   7        3.33        1.79      6.92 o
   4  -6   7       30.57       33.66     10.22 o
   5  -6   7        0.01        1.00     10.54 o
  -9  -5   7        2.41       -3.80      9.07 o
  -8  -5   7        0.01       -0.09      8.27 o
  -7  -5   7        5.52        5.58      8.54 o
  -6  -5   7        4.19        0.66      9.09 o
  -5  -5   7       93.23       95.62     15.08 o
  -4  -5   7      181.00      185.71     10.71 o
  -3  -5   7      195.54      125.76     43.35 o
  -2  -5   7       19.54       20.01      5.82 o
  -1  -5   7       28.77       26.63      6.26 o
   0  -5   7        6.47       10.63      5.45 o
   1  -5   7       83.69       95.73      8.82 o
   2  -5   7        0.73       -0.14      5.75 o
   3  -5   7        1.09       -5.40      5.40 o
   4  -5   7        0.08        1.00      6.74 o
   5  -5   7        1.42        1.47      7.61 o
   6  -5   7        0.53       -1.56     10.00 o
  -9  -4   7        0.14        1.75      8.81 o
  -8  -4   7       36.16       17.82      9.50 o
  -7  -4   7       17.10       17.02      8.80 o
  -6  -4   7      290.44      297.32     19.37 o
  -5  -4   7      335.67      368.41     18.95 o
  -4  -4   7       79.43       84.45      7.10 o
  -3  -4   7      129.32      131.95      9.29 o
  -2  -4   7      186.29      164.77     48.82 o
  -1  -4   7       33.22       36.71      6.36 o
   0  -4   7       35.84       35.34      6.55 o
   1  -4   7       12.38        9.98      5.27 o
   2  -4   7       20.52       22.85      5.98 o
   3  -4   7        3.09       -3.21      4.12 o
   4  -4   7        1.90        3.41      6.23 o
   5  -4   7       52.27       64.49      9.27 o
   6  -4   7       31.49       34.42     13.63 o
   7  -4   7       30.32       35.91     15.42 o
  -9  -3   7       50.41       50.10     12.42 o
  -8  -3   7       37.30       25.45      9.18 o
  -7  -3   7        1.17       -5.44      6.01 o
  -6  -3   7       31.98       30.10      8.73 o
  -5  -3   7       27.08       20.03      4.81 o
  -4  -3   7        0.25       -1.34      3.62 o
  -3  -3   7      168.71      189.43     10.38 o
  -2  -3   7      267.44      263.15     11.64 o
  -1  -3   7        3.19        3.34      3.00 o
   0  -3   7       29.85       28.92      5.66 o
   1  -3   7       87.04       89.56      8.05 o
   2  -3   7      104.86       97.00      8.45 o
   3  -3   7       92.22       94.63      8.60 o
   4  -3   7      143.35      128.08      8.92 o
   5  -3   7      340.69      359.31     14.02 o
   6  -3   7       36.40       37.09     10.86 o
   7  -3   7       11.11       14.32      9.81 o
   8  -3   7        3.15        7.83     12.46 o
  -9  -2   7        0.06       -2.59      7.77 o
  -8  -2   7       58.63       67.28     12.06 o
  -7  -2   7      236.80      244.15     21.34 o
  -6  -2   7       89.87       95.59      7.37 o
  -5  -2   7       10.42        9.16      4.26 o
  -4  -2   7        3.61        4.13      3.60 o
  -3  -2   7      250.01      276.75     10.43 o
  -2  -2   7       51.13       19.77     10.85 o
  -1  -2   7       70.04       71.68      6.70 o
   0  -2   7       81.21       70.30      6.73 o
   1  -2   7       92.60       85.24      7.33 o
   2  -2   7       45.97       48.94      6.43 o
   3  -2   7       17.89       13.86      4.64 o
   4  -2   7       74.98       76.23      7.25 o
   5  -2   7        4.62        5.90      4.36 o
   6  -2   7       95.13      104.08     10.78 o
   7  -2   7        9.57        4.59      6.50 o
   8  -2   7       60.90       54.76     13.11 o
  -9  -1   7        0.28        2.42      8.12 o
  -8  -1   7        0.03       -5.51      6.55 o
  -7  -1   7        2.20       -2.40      5.71 o
  -6  -1   7        0.64        2.94      3.95 o
  -5  -1   7       17.57       16.97      4.81 o
  -4  -1   7        0.86       -1.56      3.20 o
  -3  -1   7       15.16       22.31      4.64 o
  -2  -1   7      267.86      260.57      9.75 o
  -1  -1   7      722.28      805.99     22.50 o
   0  -1   7      494.31      495.14     14.09 o
   1  -1   7       16.00        9.73      4.12 o
   2  -1   7       26.57       21.23      4.52 o
   3  -1   7        2.18        1.50      3.38 o
   4  -1   7        0.94        0.60      2.83 o
   5  -1   7        1.55        3.49      3.12 o
   6  -1   7      155.57       89.53     40.44 o
   7  -1   7      115.52       71.69     29.92 o
   8  -1   7        3.56        6.38      6.04 o
   9  -1   7       17.05        8.41      7.99 o
  -9   0   7        1.11        5.01      7.81 o
  -8   0   7        0.70        3.17      7.20 o
  -7   0   7        5.43        5.82      4.75 o
  -6   0   7        6.77        5.54      4.19 o
  -5   0   7        0.09       -0.25      3.51 o
  -4   0   7      158.36      161.45      8.18 o
  -3   0   7      723.47      525.88    174.58 o
  -2   0   7        1.04       -0.97      2.73 o
  -1   0   7     1148.38     1156.62     18.20 o
   0   0   7      158.25      168.08      7.67 o
   1   0   7       71.81       99.05      6.10 o
   2   0   7      222.94      234.50      7.16 o
   3   0   7       86.86      107.96      5.25 o
   4   0   7       11.99       15.36      2.90 o
   5   0   7       89.40       92.03      5.17 o
   6   0   7       41.76       49.90      8.20 o
   7   0   7       31.06       22.50      7.28 o
   8   0   7        7.25        8.09      6.87 o
   9   0   7        5.25        5.76      7.96 o
  -9   1   7        1.46       -1.87      7.27 o
  -8   1   7       23.07       21.55      9.16 o
  -7   1   7      258.67      262.00     12.98 o
  -6   1   7       36.70       37.36      5.69 o
  -5   1   7      107.01       96.48      7.24 o
  -4   1   7      347.71      350.14     12.22 o
  -3   1   7      681.39      615.08     14.95 o
  -2   1   7       39.91       43.45      4.99 o
  -1   1   7      703.81      656.29     14.00 o
   0   1   7     1615.96     1629.95     22.53 o
   1   1   7      196.18      189.57      6.96 o
   2   1   7        8.74       10.45      2.38 o
   3   1   7     1800.63     1737.92     30.38 o
   4   1   7      392.82      433.55      8.67 o
   5   1   7       22.20       13.21      5.89 o
   6   1   7      152.71      148.18     11.36 o
   7   1   7      479.45      448.54     18.56 o
   8   1   7      159.67      148.07     12.95 o
   9   1   7        0.84        5.84      7.09 o
  10   1   7        5.45       17.00     13.17 o
  -9   2   7        0.55       -0.17      8.08 o
  -8   2   7       86.78       88.36      8.96 o
  -7   2   7        3.16        3.78      4.58 o
  -6   2   7       19.78       22.63      5.77 o
  -5   2   7      391.97      362.00     13.71 o
  -4   2   7       92.91       92.18      7.60 o
  -3   2   7      391.69      359.80     12.05 o
  -2   2   7      772.36      758.62     16.12 o
  -1   2   7      867.11      840.34     16.19 o
   0   2   7      989.46      932.53     16.34 o
   1   2   7      162.72      158.80      6.81 o
   2   2   7      359.64      346.87      7.45 o
   3   2   7      590.07      539.50      9.28 o
   4   2   7      235.91      252.49      6.51 o
   5   2   7       83.99       84.90      8.80 o
   6   2   7      125.05      124.86     10.36 o
   7   2   7        0.91       -0.23      5.00 o
   8   2   7       56.23       46.02      8.62 o
   9   2   7        5.22        8.67     10.35 o
  10   2   7       36.97       48.67     16.78 o
  -8   3   7        2.70        4.12      5.82 o
  -7   3   7        1.04        4.08      5.01 o
  -6   3   7       12.39        8.71      5.61 o
  -5   3   7       15.86       15.07      5.21 o
  -4   3   7       13.96        9.34      4.25 o
  -3   3   7      219.26      228.13     10.36 o
  -2   3   7       88.24       93.97      6.96 o
  -1   3   7       71.90       71.69      6.10 o
   0   3   7       74.74       71.25      5.72 o
   1   3   7       22.19       33.42      4.02 o
   2   3   7       14.38        8.19      2.95 o
   3   3   7      149.12      151.31      5.34 o
   4   3   7        2.92        5.31      2.31 o
   5   3   7       11.31        5.68      5.30 o
   6   3   7      212.45      193.51     12.15 o
   7   3   7        1.30        2.04      5.10 o
   8   3   7       25.89       28.66      7.56 o
   9   3   7       23.56       10.17     10.60 o
  10   3   7        0.44        6.70     11.39 o
  -8   4   7        1.40        3.17      7.21 o
  -7   4   7       17.73       23.20      6.32 o
  -6   4   7        0.01       -3.38      4.31 o
  -5   4   7      128.03      143.11     11.42 o
  -4   4   7      127.25      130.80     10.44 o
  -3   4   7      112.09      118.81      9.56 o
  -2   4   7      143.86      139.19      9.49 o
  -1   4   7       50.71       49.59      6.31 o
   0   4   7      293.57      269.20     11.33 o
   1   4   7      893.59      937.03     19.48 o
   2   4   7      290.43      256.08      9.71 o
   3   4   7       14.39        3.51      3.41 o
   4   4   7       80.28       80.28      5.46 o
   5   4   7      176.11      177.09      6.32 o
   6   4   7       51.11       47.68      7.43 o
   7   4   7       10.11       16.55      5.90 o
   8   4   7       61.65       68.68     15.67 o
   9   4   7        0.22        0.14      8.85 o
  10   4   7       65.70       62.88     17.83 o
  -7   5   7       20.64       16.54      8.19 o
  -6   5   7       13.90       14.22      6.36 o
  -5   5   7      103.55      113.44     11.02 o
  -4   5   7      668.21      613.53     20.46 o
  -3   5   7        4.76        1.65      4.92 o
  -2   5   7      337.97      329.78     14.20 o
  -1   5   7      709.09      687.39     18.91 o
   0   5   7      437.28      415.88     14.59 o
   1   5   7       38.06       21.68      5.30 o
   2   5   7       63.45       58.91      6.01 o
   3   5   7      169.80      166.77      8.82 o
   4   5   7       14.04       11.42      4.32 o
   5   5   7        4.08        1.33      3.36 o
   6   5   7     1629.84     1589.22     36.37 o
   7   5   7      124.98      119.67      9.92 o
   8   5   7        0.81        5.20     11.52 o
   9   5   7        4.31        5.61     10.93 o
  10   5   7       13.87       13.80     12.32 o
  -7   6   7       35.87       52.60     11.47 o
  -6   6   7       88.89       98.55     14.50 o
  -5   6   7       77.42       74.73     10.64 o
  -4   6   7       74.46       61.86      8.92 o
  -3   6   7      105.95       99.60      9.68 o
  -2   6   7      344.71      331.41     14.84 o
  -1   6   7     1348.44     1290.19     26.66 o
   0   6   7       87.12       76.58      8.08 o
   1   6   7       78.01       79.00      7.98 o
   2   6   7      151.80      146.45      8.63 o
   3   6   7       31.24       29.09      5.52 o
   4   6   7       40.28       29.31      5.48 o
   5   6   7        0.76        1.98      3.98 o
   6   6   7        0.69       -0.10      3.78 o
   7   6   7        1.08       -3.34      8.09 o
   8   6   7       15.54       18.08     11.59 o
   9   6   7      245.17      285.50     42.81 o
  10   6   7       35.13       41.80     16.07 o
  -6   7   7       13.53       27.30     11.15 o
  -5   7   7       34.77       33.94      9.41 o
  -4   7   7        3.73        1.04      6.64 o
  -3   7   7       84.84       74.33     12.11 o
  -2   7   7      272.53      267.16     14.04 o
  -1   7   7      144.72      142.07     10.77 o
   0   7   7      201.26      191.98     11.98 o
   1   7   7        1.02        2.93      4.76 o
   2   7   7       17.79       18.05      5.01 o
   3   7   7        0.02        2.50      4.23 o
   4   7   7      342.72      309.32     12.44 o
   5   7   7      120.47      111.50      8.38 o
   6   7   7       11.93        9.16      5.61 o
   7   7   7       29.45       21.70     11.38 o
   8   7   7       49.25       61.75     18.84 o
   9   7   7       10.27       11.09     12.01 o
  -5   8   7        6.22        4.18      8.59 o
  -4   8   7       64.89       58.17     11.17 o
  -3   8   7       30.37       30.06      8.33 o
  -2   8   7       17.62        8.36      7.56 o
  -1   8   7       22.92       21.02      8.77 o
   0   8   7      449.82      435.86     19.23 o
   1   8   7      125.36      121.44     10.52 o
   2   8   7       13.64        9.64      6.05 o
   3   8   7       15.64       16.05      5.23 o
   4   8   7        1.81        2.28      4.31 o
   5   8   7        1.16        2.53      4.54 o
   6   8   7       86.19       87.39     12.70 o
   7   8   7       50.93       57.65     14.94 o
   8   8   7        4.00       14.65     11.65 o
   9   8   7        0.49       11.41     12.20 o
  -4   9   7       17.39       19.70     10.40 o
  -3   9   7       49.64       64.06     11.68 o
  -2   9   7       12.23        7.77      7.18 o
  -1   9   7       16.32       15.25      8.23 o
   0   9   7        5.63        7.89      7.19 o
   1   9   7       37.79       41.21     10.05 o
   2   9   7      112.54      124.89     13.86 o
   3   9   7       60.55       47.82      8.30 o
   4   9   7        9.55        5.87      5.17 o
   5   9   7       33.27       40.04      9.60 o
   6   9   7       25.55       22.47      8.95 o
   7   9   7       38.82       44.25     14.24 o
   8   9   7       35.80       40.51     18.02 o
  -2  10   7      127.26      153.58     18.85 o
  -1  10   7        0.43       -5.86      5.86 o
   0  10   7        5.50       -0.75      6.53 o
   1  10   7        0.58        3.02      7.42 o
   2  10   7       18.42       19.17      8.85 o
   3  10   7        7.33        6.15      7.51 o
   4  10   7       11.08       17.47      7.22 o
   5  10   7        5.05       17.98     10.67 o
   6  10   7        0.78        5.57     14.74 o
   7  10   7       18.89       18.41     12.82 o
   0  11   7       23.99       27.90     11.87 o
   1  11   7        7.24       10.41      9.17 o
   2  11   7       20.03       17.07      8.51 o
   3  11   7        1.85        6.63      6.95 o
   4  11   7        1.02        6.33     14.53 o
   5  11   7        4.12        0.66     14.96 o
  -3  -9   8        0.90       -7.54     17.37 o
  -2  -9   8       13.29        2.84     18.89 o
  -6  -8   8       11.64       14.87     12.07 o
  -5  -8   8       15.38       12.01     20.31 o
  -4  -8   8        1.67       -5.57     15.73 o
  -3  -8   8        0.01       -8.08     13.00 o
  -2  -8   8        1.58       -1.16      7.64 o
  -1  -8   8       34.31       29.73     10.63 o
   0  -8   8        3.65        1.42      9.02 o
   1  -8   8       42.32       42.54     13.23 o
   2  -8   8        3.17       -0.29      9.09 o
  -7  -7   8        0.00       -2.68      8.54 o
  -6  -7   8        0.27       -3.88      9.11 o
  -5  -7   8       11.10        5.68      9.88 o
  -4  -7   8       33.55       36.42     12.61 o
  -3  -7   8        1.41        2.03      5.67 o
  -2  -7   8        0.05       -4.05      5.91 o
  -1  -7   8       12.40       15.20      8.71 o
   0  -7   8       27.81       31.08     10.47 o
   1  -7   8       87.95       86.73     14.16 o
   2  -7   8       12.05        3.96      8.75 o
   3  -7   8        3.20        1.16      9.03 o
   4  -7   8        2.40       -5.23      8.35 o
  -8  -6   8        4.82       -0.86      9.94 o
  -7  -6   8        8.06       -2.92      6.92 o
  -6  -6   8      133.60      151.17     16.40 o
  -5  -6   8       15.21       19.04     10.62 o
  -4  -6   8        1.45        3.87      8.44 o
  -3  -6   8       14.32       16.42      6.36 o
  -2  -6   8       57.24       41.50     11.82 o
  -1  -6   8       41.50       36.52      7.66 o
   0  -6   8       13.64       17.89      8.46 o
   1  -6   8        9.79        6.69      7.36 o
   2  -6   8        4.48       -0.62      7.53 o
   3  -6   8       75.14       82.26     13.70 o
   4  -6   8       66.99       82.42     14.45 o
   5  -6   8       13.79       15.61     13.06 o
  -8  -5   8        3.10        0.81      9.19 o
  -7  -5   8      221.98      218.85     19.30 o
  -6  -5   8        0.02        3.86      7.19 o
  -5  -5   8       85.24       80.35     14.71 o
  -4  -5   8        9.47        9.98      5.47 o
  -3  -5   8       19.55       17.89      5.84 o
  -2  -5   8      149.55      113.43     30.53 o
  -1  -5   8        3.34        3.68      5.09 o
   0  -5   8       19.19       23.61      6.50 o
   1  -5   8       55.54       65.81      8.40 o
   2  -5   8        1.08       -4.49      5.54 o
   3  -5   8      125.63      125.67     16.07 o
   4  -5   8       50.66       57.00     11.85 o
   5  -5   8       76.95       95.65     19.49 o
   6  -5   8        0.16       -3.93     10.43 o
  -9  -4   8       16.25       20.26     10.84 o
  -8  -4   8       22.17       26.22     10.34 o
  -7  -4   8        0.02       -6.23      7.05 o
  -6  -4   8        0.08        1.08      7.31 o
  -5  -4   8        8.62       11.81      5.63 o
  -4  -4   8       84.41       89.56      8.39 o
  -3  -4   8       19.52       18.84      6.00 o
  -2  -4   8       46.22       25.79     14.70 o
  -1  -4   8        0.13       -2.47      4.62 o
   0  -4   8       38.26       47.53      7.46 o
   1  -4   8      373.86      352.88     15.07 o
   2  -4   8       56.58       56.87      7.76 o
   3  -4   8       81.93       90.39      9.24 o
   4  -4   8       34.70       35.53      9.57 o
   5  -4   8        0.70        2.25      8.91 o
   6  -4   8        3.49        4.47     11.25 o
   7  -4   8        7.33       -3.56     11.21 o
  -9  -3   8       82.44       80.25     14.72 o
  -8  -3   8       14.26       13.95      8.77 o
  -7  -3   8       22.05       35.17     10.23 o
  -6  -3   8       91.41       77.03     11.79 o
  -5  -3   8       58.48       57.37      6.05 o
  -4  -3   8       58.91       50.80      6.46 o
  -3  -3   8       19.25       21.10      6.05 o
  -2  -3   8        6.45        6.48      4.18 o
  -1  -3   8       18.23       16.27      5.60 o
   0  -3   8      205.61      193.84     11.49 o
   1  -3   8        9.02       -0.20      4.54 o
   2  -3   8      538.95      522.94     17.46 o
   3  -3   8        0.70       -4.18      4.18 o
   4  -3   8       18.08       13.83      5.18 o
   5  -3   8       12.05        9.35      5.19 o
   6  -3   8      112.74      104.09     14.38 o
   7  -3   8        1.99       -2.11      8.34 o
  -9  -2   8        0.02       -2.78      8.31 o
  -8  -2   8       12.74        8.18      8.39 o
  -7  -2   8       66.32       67.36     11.81 o
  -6  -2   8       36.38       40.06      7.07 o
  -5  -2   8        2.60        2.75      3.78 o
  -4  -2   8        0.05       -3.73      3.73 o
  -3  -2   8      216.06      205.55     10.15 o
  -2  -2   8       15.87       18.61      5.38 o
  -1  -2   8      171.31      187.89     10.64 o
   0  -2   8      468.70      442.56     15.16 o
   1  -2   8      128.91      108.39     20.38 o
   2  -2   8       48.14       52.66      7.03 o
   3  -2   8       10.12        7.46      4.77 o
   4  -2   8       61.04       67.11      7.33 o
   5  -2   8      473.68      452.30     20.55 o
   6  -2   8      157.37      145.00     12.53 o
   7  -2   8      100.63      110.46     12.13 o
   8  -2   8        2.98       -0.17      9.24 o
  -9  -1   8        6.75        9.55      8.92 o
  -8  -1   8       72.14       78.62     13.12 o
  -7  -1   8       12.11        6.94      7.43 o
  -6  -1   8       23.99       19.47      4.87 o
  -5  -1   8      393.42      421.72     14.08 o
  -4  -1   8      546.04      564.19     15.36 o
  -3  -1   8       31.49       35.40      5.43 o
  -2  -1   8       76.35       74.09      6.50 o
  -1  -1   8       46.94       46.47      5.51 o
   0  -1   8     1976.06     1879.40     28.07 o
   1  -1   8       70.22       51.64      6.49 o
   2  -1   8      144.51      137.26      9.23 o
   3  -1   8      108.41      109.64      7.82 o
   4  -1   8       13.79        8.20      4.42 o
   5  -1   8      352.97      282.30     48.44 o
   6  -1   8       87.64       48.96     26.10 o
   7  -1   8       11.93        4.13      5.53 o
   8  -1   8        1.69        3.08      6.68 o
   9  -1   8        0.17       -2.35      7.81 o
  -9   0   8        5.86        7.89      7.71 o
  -8   0   8        1.15       -1.14      5.77 o
  -7   0   8      173.86      181.76     10.43 o
  -6   0   8      102.29       99.70      7.76 o
  -5   0   8       34.42       35.16      5.98 o
  -4   0   8        7.45        2.65      4.02 o
  -3   0   8       33.27       27.60      5.07 o
  -2   0   8      510.05      545.62     14.26 o
  -1   0   8      745.14      639.39     14.90 o
   0   0   8     6078.06     6052.72     69.73 o
   1   0   8       23.17       15.38      4.02 o
   2   0   8      372.07      375.01     10.47 o
   3   0   8       29.86       28.65      3.91 o
   4   0   8       29.73       27.80      3.73 o
   5   0   8      374.50      364.94     12.83 o
   6   0   8       47.22       42.73      8.84 o
   7   0   8        0.09        1.37      6.26 o
   8   0   8        9.42       13.09      7.51 o
   9   0   8       35.94       31.59     10.13 o
  -9   1   8        2.02        1.89      7.36 o
  -8   1   8      132.08      136.70     13.47 o
  -7   1   8      125.58      121.05      9.23 o
  -6   1   8      374.17      361.50     14.51 o
  -5   1   8       28.47       26.63      5.60 o
  -4   1   8      199.41      192.77     10.21 o
  -3   1   8      374.89      363.35     12.47 o
  -2   1   8      136.41      171.36      8.82 o
  -1   1   8      352.06      369.73     11.69 o
   0   1   8     1147.05     1143.00     18.89 o
   1   1   8      627.23      575.02     19.04 o
   2   1   8        0.05       -0.53      2.44 o
   3   1   8      723.44      817.11     13.01 o
   4   1   8      140.66      150.87      5.76 o
   5   1   8      183.91      160.58     14.31 o
   6   1   8       19.92       15.13      6.39 o
   7   1   8       51.69       51.02      9.29 o
   8   1   8       45.14       58.55     10.01 o
   9   1   8       14.07       14.47      8.19 o
  -9   2   8       22.25       35.66     14.92 o
  -8   2   8       83.56      100.93      9.43 o
  -7   2   8        0.01       -0.52      4.80 o
  -6   2   8      168.54      155.43     10.72 o
  -5   2   8       29.73       32.39      6.23 o
  -4   2   8      101.75      110.96      8.56 o
  -3   2   8      424.32      438.16     14.02 o
  -2   2   8      103.50      116.41      7.73 o
  -1   2   8      194.13      140.51      7.97 o
   0   2   8      242.48      223.33      9.35 o
   1   2   8       87.59       76.65      5.99 o
   2   2   8       49.38       43.02      3.99 o
   3   2   8      196.38      195.39      6.69 o
   4   2   8      505.68      544.87     15.24 o
   5   2   8      103.54      102.56      9.60 o
   6   2   8       13.51       17.69      6.52 o
   7   2   8       17.40       18.93      7.01 o
   8   2   8      249.18      238.73     15.27 o
   9   2   8       26.16       24.28      9.81 o
  10   2   8        2.20        2.67     10.88 o
  -8   3   8       27.03       21.54      8.35 o
  -7   3   8        2.04        5.21      6.12 o
  -6   3   8      538.50      532.24     18.44 o
  -5   3   8      549.14      540.37     17.55 o
  -4   3   8        3.96        5.99      4.55 o
  -3   3   8       11.98       10.89      4.25 o
  -2   3   8       72.23       75.32      6.29 o
  -1   3   8      229.24      209.96      9.64 o
   0   3   8       41.09       35.34      5.05 o
   1   3   8      379.26      361.20     10.26 o
   2   3   8       62.90       72.74      5.41 o
   3   3   8       10.89        3.79      3.06 o
   4   3   8       45.38       44.17      3.83 o
   5   3   8       95.68       98.66      9.54 o
   6   3   8       29.89       32.57      7.15 o
   7   3   8        1.95       -2.60      5.13 o
   8   3   8       70.13       62.05      9.68 o
   9   3   8        0.34       -1.98      8.99 o
  10   3   8       11.74       12.00     13.49 o
  -8   4   8       24.48       37.00      8.81 o
  -7   4   8       32.84       32.23      7.65 o
  -6   4   8       27.43       31.69      7.91 o
  -5   4   8       41.19       52.89      7.72 o
  -4   4   8       94.59      100.41      9.61 o
  -3   4   8      460.48      474.12     17.30 o
  -2   4   8      354.44      343.02     15.46 o
  -1   4   8      183.12      181.00     10.76 o
   0   4   8      129.35      126.29      8.90 o
   1   4   8      342.82      300.95     12.46 o
   2   4   8       53.55       68.59      6.32 o
   3   4   8      334.31      349.82     11.86 o
   4   4   8      303.97      307.33      9.66 o
   5   4   8      111.55      109.16      7.10 o
   6   4   8        0.78        3.04      5.13 o
   7   4   8       88.43       89.82      9.74 o
   8   4   8       87.69       84.72     12.50 o
   9   4   8       29.34       19.48     12.94 o
  10   4   8        9.50        8.85     12.21 o
  -7   5   8       50.80       56.25     10.93 o
  -6   5   8       12.73       13.10      6.46 o
  -5   5   8        2.94        6.68      5.93 o
  -4   5   8      259.50      253.31     14.33 o
  -3   5   8      259.85      257.99     13.91 o
  -2   5   8       54.40       57.69      7.81 o
  -1   5   8       30.58       32.46      6.53 o
   0   5   8      151.09      133.13      9.60 o
   1   5   8       39.70       40.78      6.56 o
   2   5   8       23.58       27.98      5.22 o
   3   5   8      391.09      373.20     13.02 o
   4   5   8      175.53      163.94      9.20 o
   5   5   8       49.63       58.70      6.48 o
   6   5   8      526.71      517.49     18.07 o
   7   5   8       22.32       26.86      7.07 o
   8   5   8      224.73      232.70     24.97 o
   9   5   8        5.24       12.69     11.54 o
  10   5   8        9.25       12.70     13.09 o
  -7   6   8        0.36        4.25      8.09 o
  -6   6   8        4.39       -0.41      6.69 o
  -5   6   8      127.09      121.42     14.98 o
  -4   6   8       59.20       76.60     10.01 o
  -3   6   8      333.61      306.68     15.45 o
  -2   6   8        9.28        8.79      5.19 o
  -1   6   8        3.71       -1.24      4.72 o
   0   6   8      129.48      113.28      9.64 o
   1   6   8        9.54        9.60      4.92 o
   2   6   8       12.38       17.10      5.09 o
   3   6   8       41.17       52.54      6.54 o
   4   6   8       16.17       24.61      5.39 o
   5   6   8       90.59       88.49      7.53 o
   6   6   8       46.28       51.91      7.70 o
   7   6   8      274.20      258.60     24.28 o
   8   6   8       25.31       30.68     13.14 o
   9   6   8        0.95       11.04     12.07 o
  -6   7   8       48.50       74.81     15.09 o
  -5   7   8       14.95       14.70      7.84 o
  -4   7   8        5.06        4.75      7.42 o
  -3   7   8       15.53       11.99      7.42 o
  -2   7   8        2.30        1.78      5.00 o
  -1   7   8       65.33       62.45      8.62 o
   0   7   8       10.88       10.06      5.50 o
   1   7   8       83.77       82.86      8.95 o
   2   7   8       53.53       50.83      6.72 o
   3   7   8       21.00       30.26      5.89 o
   4   7   8       47.67       56.95      6.89 o
   5   7   8       47.71       54.47      6.83 o
   6   7   8       68.14       67.62      9.54 o
   7   7   8        1.20        4.79      9.85 o
   8   7   8        0.31       -6.48      8.89 o
   9   7   8        5.76       10.98     12.43 o
  -5   8   8        5.05        6.29      9.07 o
  -4   8   8        9.51       17.09      7.93 o
  -3   8   8        0.83        1.06      6.85 o
  -2   8   8        9.96       12.56      7.39 o
  -1   8   8       17.61        9.04      7.20 o
   0   8   8       69.05       71.65      9.05 o
   1   8   8       86.16       79.08      9.40 o
   2   8   8      169.75      154.60     11.70 o
   3   8   8      311.11      308.14     13.23 o
   4   8   8       91.68      104.44      8.87 o
   5   8   8        3.27        2.77      4.55 o
   6   8   8       43.58       33.58     16.33 o
   7   8   8       65.83       95.39     17.55 o
   8   8   8       13.36       18.72     12.50 o
   9   8   8        2.88       13.26     12.83 o
  -4   9   8        1.32        2.26      8.90 o
  -3   9   8        2.13        1.45      6.73 o
  -2   9   8       85.34      111.71     15.63 o
  -1   9   8       71.01       78.33     14.41 o
   0   9   8       13.00        9.07      7.40 o
   1   9   8       56.31       69.62     12.01 o
   2   9   8       65.53       73.23      9.66 o
   3   9   8       58.45       53.64      8.77 o
   4   9   8        7.88        5.09      5.15 o
   5   9   8       81.06       72.06      9.66 o
   6   9   8       14.11       12.80     10.96 o
   7   9   8        0.89        4.78     10.40 o
   8   9   8        1.33        3.80     10.88 o
  -2  10   8        4.96       11.27      7.83 o
  -1  10   8        2.27        4.96      7.19 o
   0  10   8        5.62        7.73      8.27 o
   1  10   8        0.04        2.44      7.14 o
   2  10   8        1.21        2.90      7.09 o
   3  10   8        8.98        2.44      6.78 o
   4  10   8       44.52       49.15      9.30 o
   5  10   8        7.72        4.66      9.79 o
   6  10   8        9.12       19.55     16.27 o
   7  10   8       28.35       35.40     14.49 o
   0  11   8        8.73       14.64      8.61 o
   1  11   8       18.66       22.64      9.17 o
   2  11   8       22.50       31.77      9.62 o
   3  11   8       20.97       20.37      9.88 o
   4  11   8       15.20       36.81     20.64 o
   5  11   8        5.90       15.95     18.35 o
  -5  -8   9        0.10       -4.48     16.71 o
  -4  -8   9       20.23       32.11     20.75 o
  -3  -8   9        2.01       -0.22     17.69 o
  -2  -8   9        2.55        1.01      8.05 o
  -1  -8   9        6.90       -2.74      8.37 o
   0  -8   9       33.78       25.44     12.02 o
   1  -8   9       10.49        7.42     10.57 o
  -6  -7   9       23.65       19.81     13.30 o
  -5  -7   9        8.17        9.67     10.86 o
  -4  -7   9        0.82       -8.76      8.76 o
  -3  -7   9        0.18       -4.21      9.31 o
  -2  -7   9       86.58       43.16     32.30 o
  -1  -7   9      277.70      276.24     20.34 o
   0  -7   9      314.51      302.83     21.82 o
   1  -7   9       37.75       46.05     12.40 o
   2  -7   9        0.30       -0.05      8.74 o
   3  -7   9        2.60        5.92      9.48 o
  -7  -6   9       12.87       15.22     10.32 o
  -6  -6   9       72.35       69.74     16.72 o
  -5  -6   9      187.98      180.56     21.13 o
  -4  -6   9        2.63        4.75      9.51 o
  -3  -6   9       43.47       42.98      8.26 o
  -2  -6   9       38.21       20.03     10.22 o
  -1  -6   9       15.84       14.17      8.01 o
   0  -6   9       10.26        7.24      8.03 o
   1  -6   9        0.98        1.49      7.45 o
   2  -6   9       82.94      100.56     14.26 o
   3  -6   9        3.97        8.49      8.74 o
   4  -6   9       54.37       45.10     12.33 o
  -8  -5   9        8.98       15.66      9.19 o
  -7  -5   9        2.26       -1.15      7.01 o
  -6  -5   9       89.61       71.60     13.29 o
  -5  -5   9        1.10        3.70      8.81 o
  -4  -5   9       52.90       50.21      7.99 o
  -3  -5   9        0.96        3.27      5.32 o
  -2  -5   9       50.45       61.20     12.58 o
  -1  -5   9       40.87       29.16      7.18 o
   0  -5   9        5.40        7.93      5.48 o
   1  -5   9       55.08       63.23     11.33 o
   2  -5   9        7.62        9.32      7.57 o
   3  -5   9        2.34       -6.57      6.57 o
   4  -5   9       24.92       26.27     10.07 o
   5  -5   9        7.50       -2.88     10.37 o
  -8  -4   9       18.71       20.57      8.94 o
  -7  -4   9      144.47      162.52     14.91 o
  -6  -4   9       42.94       45.96     11.17 o
  -5  -4   9       60.35       69.77     11.93 o
  -4  -4   9        0.07       -3.90      4.63 o
  -3  -4   9        3.74        5.63      5.00 o
  -2  -4   9       82.44       85.23      9.05 o
  -1  -4   9       26.62       24.97      6.59 o
   0  -4   9       45.77       48.66      7.70 o
   1  -4   9        1.97        2.67      5.28 o
   2  -4   9       46.62       42.92      7.65 o
   3  -4   9        7.75        6.08      7.28 o
   4  -4   9        5.38        8.71      7.53 o
   5  -4   9        5.73        2.49     10.10 o
   6  -4   9        3.74       -3.68     10.04 o
  -9  -3   9       79.02      101.72     14.26 o
  -8  -3   9        8.47       10.98      7.42 o
  -7  -3   9       40.04       38.43      9.56 o
  -6  -3   9       90.44      112.16     11.95 o
  -5  -3   9      202.23      215.61     11.10 o
  -4  -3   9        4.19       -2.53      4.25 o
  -3  -3   9      239.41      241.28     12.84 o
  -2  -3   9      732.83      723.39     20.41 o
  -1  -3   9      405.68      429.01     16.26 o
   0  -3   9        3.56        6.36      5.58 o
   1  -3   9      415.14      415.91     16.42 o
   2  -3   9      510.93      496.21     17.98 o
   3  -3   9        1.59        0.76      4.53 o
   4  -3   9       14.03       11.13      6.05 o
   5  -3   9      144.08      159.23     12.84 o
   6  -3   9        0.04        1.40      8.11 o
   7  -3   9       28.02       35.07     12.59 o
  -9  -2   9       41.12       36.60     10.40 o
  -8  -2   9        2.59        4.77      7.02 o
  -7  -2   9      127.34      129.31     13.19 o
  -6  -2   9      109.20      113.04      9.94 o
  -5  -2   9       16.96       16.62      5.32 o
  -4  -2   9        1.87       -0.22      4.24 o
  -3  -2   9      387.54      379.83     13.52 o
  -2  -2   9      308.44      271.21     11.72 o
  -1  -2   9       29.97       28.71      6.49 o
   0  -2   9      261.34      237.43     12.71 o
   1  -2   9      163.35      162.41     21.80 o
   2  -2   9       10.56       12.18      5.84 o
   3  -2   9       22.36       17.01      6.03 o
   4  -2   9      330.59      332.74     13.70 o
   5  -2   9        6.39        4.68      6.01 o
   6  -2   9        3.68        2.75      6.71 o
   7  -2   9      118.90      103.73     15.53 o
   8  -2   9       81.02       88.69     15.93 o
  -9  -1   9       15.16       15.65      9.06 o
  -8  -1   9        0.48        4.63      7.00 o
  -7  -1   9       10.81        7.12      6.56 o
  -6  -1   9        0.17        1.25      4.40 o
  -5  -1   9        3.77       -1.59      3.72 o
  -4  -1   9      100.10       95.22      8.20 o
  -3  -1   9        1.03        0.61      2.74 o
  -2  -1   9        0.06        0.90      4.06 o
  -1  -1   9        3.68        8.72      4.50 o
   0  -1   9       34.65       30.37      5.46 o
   1  -1   9      260.95      255.23     10.94 o
   2  -1   9        0.13        0.34      4.77 o
   3  -1   9       33.69       28.11      5.93 o
   4  -1   9      107.24       99.95      7.06 o
   5  -1   9        4.79       -0.54      3.77 o
   6  -1   9       11.88        8.80      4.95 o
   7  -1   9       21.12        9.80      6.10 o
   8  -1   9       13.09        4.72      7.42 o
  -9   0   9       71.99       77.90     14.60 o
  -8   0   9       61.45       71.55     13.22 o
  -7   0   9       31.22       20.27      7.28 o
  -6   0   9        3.51        9.59      5.06 o
  -5   0   9      116.11      116.62      8.98 o
  -4   0   9      212.42      212.64     23.01 o
  -3   0   9       11.18       12.55      4.75 o
  -2   0   9       11.32        6.04      4.26 o
  -1   0   9      102.75      114.41      7.91 o
   0   0   9        8.17        5.73      3.81 o
   1   0   9        0.10        0.91      3.71 o
   2   0   9      420.68      430.52     16.04 o
   3   0   9       13.15       15.80      4.22 o
   4   0   9        0.03        0.12      3.37 o
   5   0   9       70.93       73.51      6.83 o
   6   0   9       37.01       29.25      8.11 o
   7   0   9       47.22       44.05      9.24 o
   8   0   9        1.56        1.41      7.24 o
   9   0   9       10.64        8.78      8.77 o
  -9   1   9       46.02       41.48     12.39 o
  -8   1   9       13.94       19.20      9.41 o
  -7   1   9        0.25        0.88      5.00 o
  -6   1   9      990.61      974.89     23.56 o
  -5   1   9        0.06        0.96      3.42 o
  -4   1   9       19.70       13.03      5.18 o
  -3   1   9       57.06       61.09      6.85 o
  -2   1   9        5.86        1.24      3.89 o
  -1   1   9       95.85      101.99      7.32 o
   0   1   9      708.50      699.28     16.18 o
   1   1   9     1194.45     1188.04     20.20 o
   2   1   9        5.99        3.35      3.52 o
   3   1   9       46.52       65.99      5.60 o
   4   1   9      287.25      314.87      8.42 o
   5   1   9       74.85       65.68      6.05 o
   6   1   9       50.93       49.83      8.81 o
   7   1   9        0.40       -2.17      6.02 o
   8   1   9       45.48       35.17      9.38 o
   9   1   9        2.62       -1.87      7.15 o
  -8   2   9       35.17       28.84     10.51 o
  -7   2   9      206.39      209.05     13.21 o
  -6   2   9        8.74        6.53      5.33 o
  -5   2   9        6.56        3.29      4.34 o
  -4   2   9       18.85       12.61      5.04 o
  -3   2   9      150.37      151.56      9.53 o
  -2   2   9       26.24       33.12      5.74 o
  -1   2   9      277.24      260.24     10.79 o
   0   2   9      292.78      288.12     11.04 o
   1   2   9       86.30       90.87      6.90 o
   2   2   9       24.87       31.00      4.57 o
   3   2   9      298.94      271.03      8.43 o
   4   2   9      195.91      220.51      8.73 o
   5   2   9       84.17       73.01      9.23 o
   6   2   9        1.12       -4.67      4.99 o
   7   2   9        1.68       -4.42      5.53 o
   8   2   9        7.59        6.87      6.70 o
   9   2   9        1.36        3.09      8.40 o
  -8   3   9       57.44       40.53      9.97 o
  -7   3   9       22.23       34.77      7.82 o
  -6   3   9       29.14       28.41      7.07 o
  -5   3   9       21.10       18.88      5.80 o
  -4   3   9       27.26       23.75      5.81 o
  -3   3   9      227.60      256.31     11.94 o
  -2   3   9       56.48       64.15      6.94 o
  -1   3   9      193.91      164.75      8.56 o
   0   3   9        4.28        4.30      3.39 o
   1   3   9      516.77      512.09     14.02 o
   2   3   9       60.56       47.93      5.21 o
   3   3   9      262.30      230.27     10.20 o
   4   3   9       20.30       23.46      3.72 o
   5   3   9       60.67       56.54      8.51 o
   6   3   9      104.09       93.76      9.95 o
   7   3   9       75.32       80.30     10.13 o
   8   3   9       34.85       34.62      8.70 o
   9   3   9        0.33       12.09     11.15 o
  -8   4   9       18.09       19.87      9.10 o
  -7   4   9        2.57        3.75      6.75 o
  -6   4   9       59.95       56.09      9.81 o
  -5   4   9       12.58        6.49      5.90 o
  -4   4   9        1.62       -1.33      3.79 o
  -3   4   9       68.18       54.53      6.69 o
  -2   4   9       31.33       30.36      6.09 o
  -1   4   9        0.48       -0.81      3.89 o
   0   4   9      125.18      114.55      9.11 o
   1   4   9       17.43       22.84      5.70 o
   2   4   9      831.72      892.64     18.82 o
   3   4   9        7.37        8.76      3.82 o
   4   4   9      120.52      128.37      8.37 o
   5   4   9       21.82       26.96      5.02 o
   6   4   9      137.56      137.25     11.27 o
   7   4   9        0.22        4.17      5.69 o
   8   4   9       33.51       31.36     10.09 o
   9   4   9       30.23       32.13     14.97 o
  -7   5   9       28.84       49.87     10.87 o
  -6   5   9        1.22       -0.99      5.51 o
  -5   5   9        0.50       -2.40      4.97 o
  -4   5   9        6.40       -0.27      4.94 o
  -3   5   9        0.62       -0.61      4.52 o
  -2   5   9       10.83        9.00      5.51 o
  -1   5   9       71.91       76.67      8.60 o
   0   5   9      171.39      151.07     10.70 o
   1   5   9        1.84        4.17      4.74 o
   2   5   9       51.62       74.71      7.24 o
   3   5   9      112.82      109.45      8.20 o
   4   5   9       19.06       16.42      5.11 o
   5   5   9     1069.43     1102.98     25.40 o
   6   5   9        9.16       -0.37      5.29 o
   7   5   9       26.08       19.13      7.02 o
   8   5   9       12.77       18.19     11.78 o
   9   5   9        4.51        1.35     10.21 o
  -6   6   9        4.29        4.75      7.21 o
  -5   6   9       56.41       48.18      9.57 o
  -4   6   9        1.43        0.49      5.52 o
  -3   6   9       43.63       39.02      8.00 o
  -2   6   9       74.62       78.14      9.85 o
  -1   6   9       34.37       29.52      7.05 o
   0   6   9      272.62      271.53     14.06 o
   1   6   9       58.18       43.43      7.36 o
   2   6   9       59.62       58.71      6.98 o
   3   6   9       64.77       62.35      7.20 o
   4   6   9       24.84       21.63      5.66 o
   5   6   9      117.58      133.55      9.02 o
   6   6   9       21.76       15.32      6.49 o
   7   6   9        1.25       -0.53      6.52 o
   8   6   9        5.44       15.41     11.12 o
   9   6   9        8.97       10.47     11.99 o
  -6   7   9        3.69       -0.99      7.68 o
  -5   7   9        3.17        3.28      7.95 o
  -4   7   9        7.31       13.59      8.02 o
  -3   7   9       13.47       20.89      7.33 o
  -2   7   9       27.70       28.76      7.27 o
  -1   7   9       62.58       59.55      8.79 o
   0   7   9     1826.97     1796.35     34.37 o
   1   7   9      182.67      188.38     12.34 o
   2   7   9       30.27       32.66      7.08 o
   3   7   9       10.12        7.46      4.73 o
   4   7   9       66.00       71.78      7.73 o
   5   7   9       55.15       61.00      7.41 o
   6   7   9        0.04       -2.17      5.40 o
   7   7   9       65.20       55.31     15.56 o
   8   7   9       10.45       12.07     12.28 o
   9   7   9        9.47       14.35     12.88 o
  -5   8   9        7.19        3.76      7.78 o
  -4   8   9      104.20      116.45     16.57 o
  -3   8   9       20.53       21.48      9.40 o
  -2   8   9       13.57       18.92      8.50 o
  -1   8   9       20.03       29.91      7.70 o
   0   8   9       44.14       43.71      8.38 o
   1   8   9      153.29      163.79     12.53 o
   2   8   9        2.47        4.04      5.09 o
   3   8   9      304.40      292.76     13.47 o
   4   8   9        0.23        0.18      4.53 o
   5   8   9        1.29       -1.52      4.81 o
   6   8   9       40.77       45.52     13.09 o
   7   8   9       49.73       34.39     13.73 o
   8   8   9        0.28        9.97     12.10 o
  -3   9   9        0.70        1.58      8.36 o
  -2   9   9       93.41      106.63     16.00 o
  -1   9   9       82.86       76.48     13.51 o
   0   9   9       64.29       78.18     12.93 o
   1   9   9        0.01        1.56      6.76 o
   2   9   9       14.70       20.48      7.04 o
   3   9   9       48.41       49.35      8.85 o
   4   9   9       82.60       66.83      8.45 o
   5   9   9        0.50        1.61      5.34 o
   6   9   9       12.07       25.56     12.01 o
   7   9   9        5.96        3.40     10.99 o
   8   9   9       12.76       26.95     14.63 o
  -2  10   9        0.76        5.32      7.81 o
  -1  10   9       16.38       16.66      9.98 o
   0  10   9       17.61       23.76      9.85 o
   1  10   9       10.77       20.58      9.53 o
   2  10   9       11.82        9.47      8.03 o
   3  10   9        1.59        7.87      8.13 o
   4  10   9       77.24       80.40     10.74 o
   5  10   9       36.75       52.58     13.95 o
   6  10   9       16.44       13.54     17.15 o
   7  10   9       28.92       31.06     14.40 o
   0  11   9       30.32       34.15     10.36 o
   1  11   9       18.75       14.79      9.83 o
   2  11   9       84.44      100.92     15.70 o
   3  11   9       68.81       90.31     14.83 o
   4  11   9       20.97       12.56     17.91 o
   5  11   9        4.75        0.33     15.29 o
  -3  -8  10       92.95       93.16     29.49 o
  -2  -8  10       19.24       -4.70     17.69 o
  -1  -8  10       35.53       24.67     12.52 o
  -6  -7  10       40.40       28.10     15.25 o
  -5  -7  10       23.38       23.78     19.00 o
  -4  -7  10       42.67       56.94     15.96 o
  -3  -7  10       14.00       15.29     17.69 o
  -2  -7  10       12.65        9.93      8.37 o
  -1  -7  10       45.63       43.97     12.06 o
   0  -7  10       46.96       31.32     11.90 o
   1  -7  10       20.02       13.59     10.26 o
   2  -7  10       21.65       12.12     10.79 o
  -7  -6  10        2.94       -3.72      9.30 o
  -6  -6  10        0.75        4.01      9.76 o
  -5  -6  10      192.43      219.93     27.52 o
  -4  -6  10       25.94       30.20     12.99 o
  -3  -6  10        0.01        0.79      6.13 o
  -2  -6  10       34.24       31.17      8.36 o
  -1  -6  10      102.32      112.06     14.30 o
   0  -6  10        6.25       16.58      9.07 o
   1  -6  10        0.30       -2.05      7.56 o
   2  -6  10        3.56       -2.49      7.73 o
   3  -6  10        2.55       -0.60      8.50 o
   4  -6  10        1.67       -6.21     10.58 o
  -7  -5  10       66.35       66.90     14.38 o
  -6  -5  10      165.17      176.24     18.46 o
  -5  -5  10        0.01       -4.05      8.94 o
  -4  -5  10        6.65        7.90      7.43 o
  -3  -5  10        1.12       -2.74      5.48 o
  -2  -5  10       46.42       51.86      8.68 o
  -1  -5  10        0.94       -1.53      5.56 o
   0  -5  10       72.37       71.50      9.62 o
   1  -5  10       48.15       64.29     11.90 o
   2  -5  10        3.69       -0.59      7.63 o
   3  -5  10        4.72       -1.13      7.77 o
   4  -5  10       22.82       21.94     10.30 o
   5  -5  10        7.86        0.64     10.92 o
  -8  -4  10       37.74       46.00     13.49 o
  -7  -4  10        2.69       10.45      9.12 o
  -6  -4  10       53.03       49.87     12.34 o
  -5  -4  10       33.79       23.47      9.62 o
  -4  -4  10      102.58      104.45     10.13 o
  -3  -4  10      186.13      189.14     12.50 o
  -2  -4  10      194.63      185.37     12.44 o
  -1  -4  10       73.47       58.93      8.74 o
   0  -4  10      116.67      107.22     10.49 o
   1  -4  10        2.99       -0.86      5.16 o
   2  -4  10      103.84      110.09     10.70 o
   3  -4  10       54.17       61.74     11.48 o
   4  -4  10       22.68       19.32      9.11 o
   5  -4  10        2.43       -2.27      9.56 o
   6  -4  10        1.14       -6.19      9.69 o
  -8  -3  10       64.10       65.77     13.79 o
  -7  -3  10        1.97        1.38      7.95 o
  -6  -3  10        3.03        2.85      7.73 o
  -5  -3  10      141.17      140.96      9.99 o
  -4  -3  10        9.60       11.63      5.33 o
  -3  -3  10       35.81       31.53      6.35 o
  -2  -3  10       42.76       43.35      7.64 o
  -1  -3  10      360.63      347.84     15.92 o
   0  -3  10       95.83       54.38     22.23 o
   1  -3  10       21.67       10.21      5.96 o
   2  -3  10       27.72       28.83      7.12 o
   3  -3  10      174.18      168.38     12.27 o
   4  -3  10       18.98       20.50      7.04 o
   5  -3  10      400.50      375.79     29.63 o
   6  -3  10       55.19       77.60     14.23 o
   7  -3  10        3.25       -0.81     11.18 o
  -8  -2  10        3.89        5.19      8.57 o
  -7  -2  10        1.06       -2.03      6.84 o
  -6  -2  10       22.20       15.97      8.45 o
  -5  -2  10        9.66        4.62      4.84 o
  -4  -2  10       30.85       22.98      5.73 o
  -3  -2  10       97.80       87.49      9.97 o
  -2  -2  10      137.82      138.93      9.56 o
  -1  -2  10      138.90      137.02      9.57 o
   0  -2  10        3.81        1.64      5.41 o
   1  -2  10      192.81      217.93     13.01 o
   2  -2  10      106.82       75.00     22.46 o
   3  -2  10        0.33        4.30      5.11 o
   4  -2  10        0.03        0.97      4.85 o
   5  -2  10      154.77      140.32     12.78 o
   6  -2  10      538.27      565.75     23.00 o
   7  -2  10        2.36       -5.02      8.79 o
  -8  -1  10       10.96        9.75      8.75 o
  -7  -1  10       65.80       83.39     13.34 o
  -6  -1  10        0.59        0.48      4.59 o
  -5  -1  10       15.22       12.58      5.19 o
  -4  -1  10      494.30      531.73     16.72 o
  -3  -1  10        0.11        3.11      4.75 o
  -2  -1  10       23.38       25.31      5.95 o
  -1  -1  10        3.66        2.46      4.48 o
   0  -1  10      248.56      260.23     11.88 o
   1  -1  10       12.74       11.13      5.12 o
   2  -1  10       20.36       19.67      5.55 o
   3  -1  10       13.21       21.11      5.47 o
   4  -1  10       19.84       25.71      5.20 o
   5  -1  10        7.79       14.63      7.08 o
   6  -1  10      197.32      159.24     41.58 o
   7  -1  10       10.41        7.39      6.85 o
   8  -1  10        7.44        2.80      7.88 o
  -8   0  10       16.81       14.02      9.41 o
  -7   0  10       23.80       22.45      9.55 o
  -6   0  10       31.94       32.56      6.96 o
  -5   0  10       15.15       10.70      5.05 o
  -4   0  10       36.94       26.85      8.71 o
  -3   0  10       85.53       73.46      7.51 o
  -2   0  10      274.17      239.16     11.59 o
  -1   0  10     1425.62     1488.38     25.05 o
   0   0  10       15.46       19.90      5.25 o
   1   0  10      600.83      654.01     16.70 o
   2   0  10      170.57      142.58      8.91 o
   3   0  10       39.04       45.53      5.71 o
   4   0  10       85.14       80.71      7.78 o
   5   0  10        0.97       -2.66      5.34 o
   6   0  10        7.23        3.85      6.56 o
   7   0  10        7.68        6.45      7.14 o
   8   0  10        8.85        6.97      7.82 o
  -8   1  10        7.76        9.35      8.84 o
  -7   1  10       14.19       19.65      6.73 o
  -6   1  10      360.27      382.12     16.15 o
  -5   1  10       44.02       35.67      6.45 o
  -4   1  10        1.04        5.67      4.79 o
  -3   1  10      229.05      248.07     11.94 o
  -2   1  10      190.18      174.06     10.11 o
  -1   1  10       25.40       23.05      5.48 o
   0   1  10        0.22        3.77      4.09 o
   1   1  10       83.39       70.04      6.79 o
   2   1  10      389.94      389.96     14.01 o
   3   1  10       26.59       33.90      5.17 o
   4   1  10      548.60      593.86     13.54 o
   5   1  10       56.61       59.24      9.23 o
   6   1  10        9.20        9.16      6.47 o
   7   1  10       53.88       55.50      9.93 o
   8   1  10       51.44       56.52     11.05 o
   9   1  10        1.14        2.01      8.05 o
  -8   2  10        0.08        0.98      8.52 o
  -7   2  10        4.83       -2.78      5.25 o
  -6   2  10      377.71      377.23     16.25 o
  -5   2  10       39.88       37.66      7.18 o
  -4   2  10      149.62      145.03     10.29 o
  -3   2  10       69.21       58.81      7.40 o
  -2   2  10       46.38       42.68      6.51 o
  -1   2  10      206.07      199.21     10.56 o
   0   2  10      173.45      162.60      9.45 o
   1   2  10      501.81      497.67     14.71 o
   2   2  10      190.64      171.23     10.52 o
   3   2  10       45.96       55.36      5.67 o
   4   2  10      224.59      221.83      9.07 o
   5   2  10        0.00       -3.09      5.27 o
   6   2  10        4.79        5.96      6.01 o
   7   2  10        2.27       -0.04      6.10 o
   8   2  10        0.20       -4.00      6.49 o
   9   2  10       11.92        9.04      9.41 o
  -8   3  10        2.19       -0.05      6.82 o
  -7   3  10        3.88        6.38      6.36 o
  -6   3  10        4.02        7.56      5.99 o
  -5   3  10      178.37      179.62     12.08 o
  -4   3  10        8.48        6.17      4.94 o
  -3   3  10      171.16      163.95     10.59 o
  -2   3  10       19.43       13.45      5.11 o
  -1   3  10       26.62       20.91      5.50 o
   0   3  10       29.38       31.49      5.78 o
   1   3  10        0.78        2.18      4.16 o
   2   3  10       79.27       83.60      6.66 o
   3   3  10       37.83       47.55      6.42 o
   4   3  10        1.21       -2.16      3.31 o
   5   3  10       31.03       27.08      7.60 o
   6   3  10        4.64        4.32      5.93 o
   7   3  10        9.95       10.45      6.82 o
   8   3  10       39.97       37.29      9.37 o
   9   3  10       11.56       16.28     12.23 o
  -7   4  10       50.12       51.32     10.76 o
  -6   4  10       26.64       31.77      8.57 o
  -5   4  10        0.23       -1.76      4.65 o
  -4   4  10      155.46      161.68     11.31 o
  -3   4  10      359.33      349.35     13.37 o
  -2   4  10      549.38      555.70     15.92 o
  -1   4  10       82.07       80.09      7.20 o
   0   4  10       31.04       30.25      5.31 o
   1   4  10       21.41       15.54      4.94 o
   2   4  10      263.24      285.52     10.93 o
   3   4  10      501.60      488.20     15.13 o
   4   4  10       73.23       71.57      7.22 o
   5   4  10      179.15      184.23      9.66 o
   6   4  10        0.09       -2.89      5.35 o
   7   4  10       17.58       21.14      7.53 o
   8   4  10      117.71      120.50     12.48 o
   9   4  10       13.36       16.67     12.63 o
  -7   5  10      100.43      110.07     14.00 o
  -6   5  10        9.59        6.02      6.95 o
  -5   5  10       80.97       81.13      9.97 o
  -4   5  10       62.45       59.83      8.61 o
  -3   5  10      169.52      173.86     12.76 o
  -2   5  10       21.00       16.23      6.18 o
  -1   5  10      369.09      349.32     15.83 o
   0   5  10      303.67      298.51     14.64 o
   1   5  10        7.62        3.50      4.97 o
   2   5  10       62.70       59.85      7.09 o
   3   5  10       24.86       14.88      5.24 o
   4   5  10       57.64       68.80      6.46 o
   5   5  10        0.09        2.18      3.98 o
   6   5  10      324.78      328.54     16.61 o
   7   5  10       97.73      111.15     11.56 o
   8   5  10       20.68       27.08     13.54 o
   9   5  10        0.01        3.94     11.47 o
  -6   6  10        3.86        1.34      7.86 o
  -5   6  10       89.80       91.14     11.53 o
  -4   6  10       12.40        9.57      6.65 o
  -3   6  10        0.32       -1.13      5.32 o
  -2   6  10      125.28      117.81     11.19 o
  -1   6  10        4.80        0.83      5.02 o
   0   6  10       66.47       60.80      8.59 o
   1   6  10       28.87       32.71      7.21 o
   2   6  10      103.67      116.93     10.14 o
   3   6  10       44.84       44.45      6.83 o
   4   6  10        1.33        1.90      4.42 o
   5   6  10       99.13      107.99      8.71 o
   6   6  10        8.12        3.63      5.82 o
   7   6  10        4.80        0.82      7.11 o
   8   6  10       18.97       17.59     11.96 o
   9   6  10        8.29        7.36     11.56 o
  -5   7  10        0.03        1.52      7.98 o
  -4   7  10        1.15        2.52      7.16 o
  -3   7  10      102.07      100.83     11.67 o
  -2   7  10      128.36      140.33     12.32 o
  -1   7  10      142.52      131.55     11.77 o
   0   7  10       34.43       37.95      8.04 o
   1   7  10       11.89        9.89      5.72 o
   2   7  10      146.71      147.25     11.56 o
   3   7  10        8.48        0.48      4.38 o
   4   7  10       18.87       18.81      5.83 o
   5   7  10       45.93       54.41      7.46 o
   6   7  10        9.92       14.92      7.04 o
   7   7  10       25.05       19.31     12.16 o
   8   7  10      116.88      129.70     21.21 o
   9   7  10       53.93       46.17     17.21 o
  -4   8  10       74.96       95.69     15.81 o
  -3   8  10       33.56       38.30     11.23 o
  -2   8  10        0.50        5.69      6.86 o
  -1   8  10       25.77       38.41      8.46 o
   0   8  10      122.58      132.28     12.18 o
   1   8  10      247.85      266.47     15.55 o
   2   8  10        0.13        4.18      5.48 o
   3   8  10       77.00       78.92      8.79 o
   4   8  10       66.90       79.07      8.87 o
   5   8  10       22.76       21.63      6.61 o
   6   8  10       52.66       34.62     11.04 o
   7   8  10      150.38      146.60     20.86 o
   8   8  10      138.74      143.72     30.47 o
  -3   9  10       35.33       40.48     11.99 o
  -2   9  10       55.24       55.64     12.60 o
  -1   9  10       45.50       47.14     11.74 o
   0   9  10       29.55       32.26     10.08 o
   1   9  10       14.26       21.14      7.45 o
   2   9  10       17.05       24.79      7.86 o
   3   9  10        0.28        3.07      5.88 o
   4   9  10        0.03        2.27      5.24 o
   5   9  10       51.98       36.51      7.62 o
   6   9  10       93.81      103.85     18.07 o
   7   9  10        0.15        3.09     10.76 o
   8   9  10        0.97       -6.84     10.82 o
  -2  10  10        7.11        5.97      9.44 o
  -1  10  10        0.05        2.56      7.91 o
   0  10  10       27.15       26.12     10.63 o
   1  10  10       56.00       66.58     13.66 o
   2  10  10        1.86        1.57      7.64 o
   3  10  10        0.51        5.35      6.65 o
   4  10  10       54.82       60.16     10.34 o
   5  10  10       40.56       68.30     15.44 o
   6  10  10       50.24       68.81     23.70 o
   1  11  10       60.41       50.85     13.51 o
   2  11  10       10.56       11.10      9.79 o
   3  11  10        8.77       14.77     10.47 o
   4  11  10       90.98      118.22     19.84 o
  -4  -7  11       41.09       47.40     24.14 o
  -3  -7  11       12.73        8.08     18.79 o
  -2  -7  11       27.89       11.28     10.07 o
  -1  -7  11        1.61       -4.99      8.77 o
   0  -7  11      142.93      137.52     17.88 o
   1  -7  11        0.44       -1.18      9.18 o
  -6  -6  11       42.58       38.69     13.18 o
  -5  -6  11       49.83       55.23     16.33 o
  -4  -6  11       37.73       31.13     13.38 o
  -3  -6  11        5.18        1.57      8.38 o
  -2  -6  11       27.35       27.07      8.63 o
  -1  -6  11        0.02       -7.44      7.44 o
   0  -6  11       65.31       64.67     13.27 o
   1  -6  11        1.38       -6.67      7.91 o
   2  -6  11      122.19      139.67     17.72 o
   3  -6  11       90.94      111.16     16.99 o
  -7  -5  11       21.92       18.56     11.61 o
  -6  -5  11       34.41       29.29     11.63 o
  -5  -5  11       26.32       36.71     11.79 o
  -4  -5  11        1.89        1.87      9.76 o
  -3  -5  11        6.04        8.26      6.66 o
  -2  -5  11       46.69       50.76      9.27 o
  -1  -5  11       41.80       45.59      8.99 o
   0  -5  11       12.43        9.98      6.91 o
   1  -5  11        8.80        3.25      8.13 o
   2  -5  11       32.55       41.06     11.64 o
   3  -5  11        2.63       -4.01      8.13 o
   4  -5  11        3.92       -2.69     10.83 o
  -7  -4  11        1.06       -5.85      8.54 o
  -6  -4  11       64.51       58.88     13.35 o
  -5  -4  11        0.06       -0.10      7.50 o
  -4  -4  11       52.83       52.37      8.14 o
  -3  -4  11        2.13        1.64      5.97 o
  -2  -4  11       88.79       86.87     10.08 o
  -1  -4  11       23.56       17.69      6.66 o
   0  -4  11       12.00       10.42      6.54 o
   1  -4  11       67.30       76.34     10.03 o
   2  -4  11       25.10       15.99      7.36 o
   3  -4  11        7.75        8.79      8.42 o
   4  -4  11        1.92        1.97      9.73 o
   5  -4  11        1.20       -0.44     11.51 o
  -8  -3  11       59.58       62.17     14.65 o
  -7  -3  11       24.51       21.15     10.28 o
  -6  -3  11       91.27      108.83     18.11 o
  -5  -3  11      132.75      152.97     13.04 o
  -4  -3  11       86.19       78.14      8.75 o
  -3  -3  11       47.16       38.94      7.20 o
  -2  -3  11        0.47        1.35      4.68 o
  -1  -3  11       51.06       51.18      8.44 o
   0  -3  11       35.84       34.02      7.57 o
   1  -3  11        0.40       -2.21      5.40 o
   2  -3  11        2.20        5.08      5.90 o
   3  -3  11       33.95       34.66      8.06 o
   4  -3  11        7.57        6.12      6.00 o
   5  -3  11       10.18       16.95     11.75 o
   6  -3  11       12.06        8.59     12.49 o
  -8  -2  11        0.20        3.70      8.90 o
  -7  -2  11        0.13        4.01      8.16 o
  -6  -2  11       42.31       40.28     10.82 o
  -5  -2  11       30.02       24.24      6.41 o
  -4  -2  11        6.68        4.55      4.97 o
  -3  -2  11        0.79        2.71      4.24 o
  -2  -2  11       29.82       35.32      6.82 o
  -1  -2  11       77.32       90.14      8.69 o
   0  -2  11        5.66        6.62      5.40 o
   1  -2  11       28.57       42.61      7.93 o
   2  -2  11        2.62        4.34      5.10 o
   3  -2  11       13.49        8.10      5.74 o
   4  -2  11       56.80       61.47      8.96 o
   5  -2  11       70.98       79.77     11.12 o
   6  -2  11       81.87       86.47     11.76 o
   7  -2  11        0.66        0.59      9.26 o
  -8  -1  11       77.18       92.83     15.61 o
  -7  -1  11       51.32       42.71     11.44 o
  -6  -1  11        4.59        6.83      5.98 o
  -5  -1  11        7.95        8.00      5.26 o
  -4  -1  11       62.81       70.06      8.15 o
  -3  -1  11       18.42       18.43      5.85 o
  -2  -1  11       46.20       55.46      7.39 o
  -1  -1  11      692.11      664.45     18.66 o
   0  -1  11       31.32       23.15      6.14 o
   1  -1  11       40.66       34.73      6.64 o
   2  -1  11       44.53       29.09      6.18 o
   3  -1  11       59.73       57.44      7.17 o
   4  -1  11       52.99       50.89      6.47 o
   5  -1  11        0.84        4.83      6.57 o
   6  -1  11      156.49      137.87     13.28 o
   7  -1  11        8.77        2.35      6.50 o
   8  -1  11        3.64        4.55     10.93 o
  -8   0  11       19.52       16.61     10.28 o
  -7   0  11        0.50       -1.93      7.26 o
  -6   0  11       76.05       85.81      9.37 o
  -5   0  11       56.41       64.71      8.22 o
  -4   0  11       81.45       79.28      8.38 o
  -3   0  11       25.24       25.73      6.20 o
  -2   0  11      145.25      142.06     11.23 o
  -1   0  11      169.79      170.87     10.55 o
   0   0  11       41.43       47.01      6.76 o
   1   0  11      178.32      192.95     10.74 o
   2   0  11      201.44      199.65     10.77 o
   3   0  11       28.56       22.70      5.65 o
   4   0  11       16.69       12.95      4.44 o
   5   0  11        7.20        5.40      6.25 o
   6   0  11        2.05       -3.49      5.77 o
   7   0  11        9.97        4.98      7.30 o
   8   0  11       14.19       16.26      9.26 o
  -8   1  11        3.32        4.50      8.98 o
  -7   1  11        1.30       -3.39      6.27 o
  -6   1  11       25.31       27.29      7.30 o
  -5   1  11       35.07       36.34      7.22 o
  -4   1  11        4.65       11.95      5.26 o
  -3   1  11       31.25       29.51      6.32 o
  -2   1  11       46.12       40.12      6.81 o
  -1   1  11      135.19      130.82      9.47 o
   0   1  11       33.27       37.22      6.35 o
   1   1  11        2.21        2.75      4.41 o
   2   1  11       18.41       20.08      5.37 o
   3   1  11       85.85       82.20      7.04 o
   4   1  11       10.64        8.82      4.31 o
   5   1  11       26.20       29.14      7.84 o
   6   1  11       20.92       24.60      8.13 o
   7   1  11       40.24       42.21      9.68 o
   8   1  11        2.63       -1.40      7.16 o
  -8   2  11        7.37        3.90      9.64 o
  -7   2  11      115.45      129.26     11.82 o
  -6   2  11        5.36        3.96      5.66 o
  -5   2  11        1.15       -1.06      4.81 o
  -4   2  11      169.00      172.32     11.40 o
  -3   2  11        0.54       -3.70      3.70 o
  -2   2  11      122.00      125.49      9.55 o
  -1   2  11       19.34       17.05      5.59 o
   0   2  11        0.04        0.93      4.15 o
   1   2  11        5.81        2.35      4.30 o
   2   2  11       91.84       91.54      7.91 o
   3   2  11      133.73      130.01      8.24 o
   4   2  11        4.70        7.30      4.08 o
   5   2  11        0.40        1.96      5.67 o
   6   2  11       77.72       86.01     10.86 o
   7   2  11      301.68      302.81     18.08 o
   8   2  11        0.58        1.67      6.89 o
   9   2  11        1.85       -0.43      9.00 o
  -7   3  11        5.54        0.80      6.08 o
  -6   3  11      280.37      281.67     15.47 o
  -5   3  11      191.56      193.80     12.78 o
  -4   3  11       93.70      100.69      9.55 o
  -3   3  11       44.31       45.66      7.43 o
  -2   3  11      498.71      499.28     16.84 o
  -1   3  11      128.75      112.66      9.16 o
   0   3  11        7.53        3.31      4.69 o
   1   3  11      623.61      620.60     17.08 o
   2   3  11      638.23      655.64     17.28 o
   3   3  11       54.36       61.68      6.46 o
   4   3  11       38.55       37.87      6.34 o
   5   3  11      316.61      321.11     16.72 o
   6   3  11       74.96       68.42     10.09 o
   7   3  11       49.77       42.61      9.51 o
   8   3  11        0.63       -1.43      6.60 o
   9   3  11        7.09        1.56     11.84 o
  -7   4  11       36.03       42.46     10.65 o
  -6   4  11      132.24      143.23     13.86 o
  -5   4  11      252.95      251.11     14.77 o
  -4   4  11        6.22       11.67      5.85 o
  -3   4  11       52.93       48.61      7.71 o
  -2   4  11        2.73        7.92      5.04 o
  -1   4  11       12.28       14.74      5.38 o
   0   4  11       75.21       84.30      8.30 o
   1   4  11       34.29       31.29      6.27 o
   2   4  11       32.89       35.50      7.00 o
   3   4  11        9.04       12.04      5.32 o
   4   4  11      256.86      253.83     11.99 o
   5   4  11     1113.90     1097.78     28.35 o
   6   4  11       15.08        9.31      6.86 o
   7   4  11        0.24       -4.02      5.88 o
   8   4  11       15.07       16.57      7.96 o
   9   4  11       28.14       35.58     15.75 o
  -6   5  11       30.90       34.60      9.85 o
  -5   5  11        0.09        3.46      6.45 o
  -4   5  11       49.45       56.13      8.89 o
  -3   5  11       90.28       80.14      9.12 o
  -2   5  11       46.98       43.52      7.32 o
  -1   5  11        0.33        0.19      4.81 o
   0   5  11      100.06      117.82     10.82 o
   1   5  11      296.80      297.23     14.94 o
   2   5  11        9.19       10.23      5.88 o
   3   5  11       92.26       87.01      7.34 o
   4   5  11      198.78      198.30     10.96 o
   5   5  11       39.17       32.12      8.16 o
   6   5  11      602.45      602.39     22.28 o
   7   5  11       12.28       14.99      7.61 o
   8   5  11       33.80       40.30     14.67 o
   9   5  11        1.40        4.61     11.74 o
  -6   6  11        0.40       -4.40      7.98 o
  -5   6  11       16.85       17.76      7.37 o
  -4   6  11      147.77      145.40     12.36 o
  -3   6  11        2.98        3.64      6.08 o
  -2   6  11       52.67       47.11      8.77 o
  -1   6  11       34.18       30.74      7.21 o
   0   6  11        1.73       -3.29      4.45 o
   1   6  11        7.49        5.95      5.63 o
   2   6  11       71.16       76.65      9.20 o
   3   6  11       98.45       91.90      8.61 o
   4   6  11       37.09       33.79      6.64 o
   5   6  11      114.83      127.17     11.80 o
   6   6  11      199.42      212.91     14.79 o
   7   6  11       40.69       39.50      9.12 o
   8   6  11        0.03       -4.68     10.17 o
   9   6  11       18.46       16.73     14.57 o
  -5   7  11        0.02        0.88      7.57 o
  -4   7  11       34.33       32.45     11.34 o
  -3   7  11      116.58      116.83     12.58 o
  -2   7  11       48.00       55.66      9.56 o
  -1   7  11      375.12      348.44     17.68 o
   0   7  11      372.10      377.20     18.07 o
   1   7  11      297.95      292.36     15.77 o
   2   7  11       82.65       82.65      9.82 o
   3   7  11        8.66        2.07      4.69 o
   4   7  11        0.06       -3.69      4.51 o
   5   7  11       47.72       49.44      9.34 o
   6   7  11        9.23        2.89      6.30 o
   7   7  11        1.99        2.71      9.89 o
   8   7  11       31.59       29.06     15.21 o
  -4   8  11       26.01       27.36     11.41 o
  -3   8  11       91.99       95.18     15.33 o
  -2   8  11        9.64       10.95      8.12 o
  -1   8  11       11.48       12.88      7.00 o
   0   8  11        1.77        1.55      5.95 o
   1   8  11        3.74        7.94      6.52 o
   2   8  11        3.55       10.83      6.24 o
   3   8  11      129.84      146.17     12.62 o
   4   8  11      328.54      325.82     15.25 o
   5   8  11       62.27       68.59     10.09 o
   6   8  11        7.20        7.26      8.24 o
   7   8  11       34.76       33.46     14.14 o
   8   8  11       60.08       60.07     18.19 o
  -3   9  11       78.86       63.63     14.44 o
  -2   9  11        1.40        0.81      8.64 o
  -1   9  11       34.46       41.08     11.80 o
   0   9  11       77.05       83.13     13.84 o
   1   9  11       14.91       16.56      7.52 o
   2   9  11        3.73        4.54      6.34 o
   3   9  11       31.04       36.67      8.77 o
   4   9  11        3.78       -0.79      5.63 o
   5   9  11        0.55        4.18      6.66 o
   6   9  11       34.02       41.28     18.62 o
   7   9  11        2.20       -2.25     11.15 o
  -1  10  11        2.05       -5.46      7.69 o
   0  10  11        4.07        4.73      9.18 o
   1  10  11       68.57       66.21     13.31 o
   2  10  11       14.94       19.63      9.66 o
   3  10  11       17.61       19.30      8.58 o
   4  10  11        1.16        1.75      6.95 o
   5  10  11       15.49       23.70     17.47 o
   6  10  11       18.50       12.13     12.14 o
   2  11  11       12.78       20.77     11.14 o
   3  11  11       37.31       42.38     12.72 o
  -2  -7  12        7.93       -2.42     13.24 o
  -5  -6  12        6.64       -1.16      9.97 o
  -4  -6  12        7.75       -2.80     13.71 o
  -3  -6  12        0.20       -7.75     10.36 o
  -2  -6  12        0.97       -0.36      8.17 o
  -1  -6  12        0.70       -2.37      8.71 o
   0  -6  12       25.68       24.15     11.20 o
   1  -6  12        0.06        0.72      9.54 o
   2  -6  12        0.37        2.77      9.43 o
  -6  -5  12       24.96       21.69     11.93 o
  -5  -5  12       30.08       20.59     10.61 o
  -4  -5  12       10.93        4.10      8.79 o
  -3  -5  12       28.07       26.16      8.53 o
  -2  -5  12        4.82        2.62      6.68 o
  -1  -5  12        4.92       -1.04      6.55 o
   0  -5  12        1.96        6.85      8.27 o
   1  -5  12        5.75       -2.71      8.09 o
   2  -5  12        0.10       -7.61      7.61 o
   3  -5  12       16.70       15.73     10.14 o
  -7  -4  12       46.21       37.90     13.33 o
  -6  -4  12        0.38       -4.58      8.17 o
  -5  -4  12       22.94       17.15      9.77 o
  -4  -4  12       14.31       13.09      7.72 o
  -3  -4  12       78.65       78.22      9.46 o
  -2  -4  12       19.32       21.32      7.86 o
  -1  -4  12       25.99       18.33      7.91 o
   0  -4  12       55.15       61.58      9.82 o
   1  -4  12       88.03       82.01     10.96 o
   2  -4  12       20.21       18.90      9.11 o
   3  -4  12       15.51       16.85      9.49 o
   4  -4  12        0.92       -1.71     10.49 o
   5  -4  12        3.28        5.68     12.20 o
  -7  -3  12        3.72       -0.09      9.05 o
  -6  -3  12        1.73        3.05      8.79 o
  -5  -3  12       19.82       40.36     11.25 o
  -4  -3  12      130.91      137.07     11.20 o
  -3  -3  12        0.21       -0.97      4.54 o
  -2  -3  12       69.78       71.50      8.84 o
  -1  -3  12       21.30       21.49      6.72 o
   0  -3  12        0.07        0.02      5.42 o
   1  -3  12      238.11      209.84     14.33 o
   2  -3  12        0.21       -5.35      5.35 o
   3  -3  12       95.51      109.76     11.64 o
   4  -3  12        4.41        1.57      9.32 o
   5  -3  12       46.67       47.87     15.98 o
   6  -3  12      181.86      180.44     27.03 o
  -7  -2  12        8.12        6.93      9.62 o
  -6  -2  12       19.41       17.95      9.65 o
  -5  -2  12        4.33        5.20      5.48 o
  -4  -2  12       39.75       44.22      7.82 o
  -3  -2  12        3.30       -1.19      4.64 o
  -2  -2  12        8.33        6.64      5.31 o
  -1  -2  12        0.84       -4.43      4.43 o
   0  -2  12       11.64        8.69      5.50 o
   1  -2  12       47.26       38.14      7.06 o
   2  -2  12      110.16      109.22      9.65 o
   3  -2  12        1.73        0.36      4.57 o
   4  -2  12       10.88        7.18      7.60 o
   5  -2  12       84.14       90.78     14.00 o
   6  -2  12       55.56       67.29     14.48 o
  -8  -1  12        6.32        4.37      9.51 o
  -7  -1  12       15.80       17.00     10.02 o
  -6  -1  12        6.44        5.36      8.47 o
  -5  -1  12       20.35       22.43      6.67 o
  -4  -1  12       10.01        8.79      4.55 o
  -3  -1  12       14.67        5.75      5.04 o
  -2  -1  12       71.09       69.46      8.25 o
  -1  -1  12      414.24      418.97     15.91 o
   0  -1  12       27.23       28.88      6.67 o
   1  -1  12        1.37        0.78      4.70 o
   2  -1  12        5.88       10.90      5.43 o
   3  -1  12       32.73       29.88      6.51 o
   4  -1  12       97.67       83.21      9.95 o
   5  -1  12      161.17      136.76     13.56 o
   6  -1  12        1.85        1.64      7.02 o
   7  -1  12        5.15        6.13      6.97 o
  -8   0  12       40.37       62.48     14.24 o
  -7   0  12       80.43       82.63     14.52 o
  -6   0  12       49.54       57.64      8.84 o
  -5   0  12      134.76      137.12     11.12 o
  -4   0  12       16.17       22.44      6.31 o
  -3   0  12       66.92       61.74      8.18 o
  -2   0  12       88.00       86.60      9.80 o
  -1   0  12       63.40       73.37      8.27 o
   0   0  12     1962.59     1900.89     31.02 o
   1   0  12      178.07      169.87     10.79 o
   2   0  12       80.07       75.20      8.04 o
   3   0  12       44.51       38.41      7.73 o
   4   0  12       14.45       17.97      5.95 o
   5   0  12        1.20       -1.67      6.30 o
   6   0  12       40.81       48.31     10.26 o
   7   0  12        3.08        0.48      7.46 o
   8   0  12       13.97       18.44      9.87 o
  -8   1  12       41.01       52.60     16.11 o
  -7   1  12       11.47        5.57      8.83 o
  -6   1  12        0.28        1.75      5.61 o
  -5   1  12      111.38      119.13     10.57 o
  -4   1  12        1.45       -3.48      4.38 o
  -3   1  12       95.00      101.59      9.34 o
  -2   1  12      221.03      217.18     12.24 o
  -1   1  12       43.40       43.03      7.37 o
   0   1  12     1163.54     1136.25     24.14 o
   1   1  12      120.85      112.78      9.23 o
   2   1  12      269.07      258.37     12.42 o
   3   1  12      149.68      146.88      9.63 o
   4   1  12       95.82      105.99      7.80 o
   5   1  12       81.97       81.09     10.97 o
   6   1  12       11.01       10.36      7.27 o
   7   1  12        0.04        2.72      7.35 o
   8   1  12       21.61       31.55     10.24 o
  -7   2  12      119.28      116.60     11.91 o
  -6   2  12        8.24       17.93      6.81 o
  -5   2  12       99.47       99.43     10.37 o
  -4   2  12      107.85      107.34     10.13 o
  -3   2  12        1.87        1.16      4.58 o
  -2   2  12      113.12      128.38     10.19 o
  -1   2  12       10.03       19.95      5.77 o
   0   2  12      100.89      100.30      8.99 o
   1   2  12       60.37       55.27      7.20 o
   2   2  12        0.43       -0.61      4.43 o
   3   2  12      141.97      141.30      8.88 o
   4   2  12       57.37       54.45      6.30 o
   5   2  12       17.84       13.53      7.31 o
   6   2  12        0.06       -5.69      5.69 o
   7   2  12       46.64       59.26     11.01 o
   8   2  12       24.81       13.87      8.79 o
  -7   3  12       12.22       13.96      7.57 o
  -6   3  12       88.99       78.97     10.39 o
  -5   3  12        8.68        8.59      5.94 o
  -4   3  12       62.95       66.91      8.95 o
  -3   3  12        0.94        2.68      5.38 o
  -2   3  12      352.53      327.49     14.67 o
  -1   3  12       66.02       67.89      8.14 o
   0   3  12      104.06       96.88      8.93 o
   1   3  12       25.76       32.70      6.56 o
   2   3  12      262.06      253.70     14.51 o
   3   3  12      325.81      324.95     12.41 o
   4   3  12      171.18      160.72     10.51 o
   5   3  12        7.97        8.46      6.77 o
   6   3  12       18.50       23.17      8.24 o
   7   3  12       52.39       50.59     10.44 o
   8   3  12       22.42       15.72      8.71 o
  -7   4  12        7.16        5.98      8.24 o
  -6   4  12       68.05       66.42     10.35 o
  -5   4  12      146.13      165.02     12.97 o
  -4   4  12        2.53        2.52      5.48 o
  -3   4  12        1.26        1.91      4.96 o
  -2   4  12       18.32        5.95      5.11 o
  -1   4  12      153.70      147.44     10.86 o
   0   4  12       29.74       21.90      6.09 o
   1   4  12      113.33      111.77      9.25 o
   2   4  12      490.76      469.53     18.33 o
   3   4  12      267.88      267.05     13.05 o
   4   4  12       50.83       45.55      6.95 o
   5   4  12       14.00       15.46      7.19 o
   6   4  12        8.40        6.08      6.80 o
   7   4  12        5.66        8.79      7.34 o
   8   4  12        3.58        0.00      7.24 o
   9   4  12        6.12        1.36     12.36 o
  -6   5  12        6.21       -0.77      7.23 o
  -5   5  12       18.68       17.37      8.18 o
  -4   5  12       10.40       13.01      7.12 o
  -3   5  12       29.27       32.24      8.21 o
  -2   5  12        0.03        4.77      4.95 o
  -1   5  12       45.57       36.61      7.16 o
   0   5  12      188.24      189.03     11.71 o
   1   5  12      149.69      136.51     10.13 o
   2   5  12        0.01       -3.37      4.69 o
   3   5  12       14.56       10.23      5.07 o
   4   5  12        9.82       16.02      5.63 o
   5   5  12        1.10       -0.88      5.72 o
   6   5  12      107.72      113.59     12.33 o
   7   5  12       54.55       57.76     10.44 o
   8   5  12        7.05       -5.32      7.91 o
  -5   6  12        8.79       15.00      8.29 o
  -4   6  12       44.02       41.72      8.89 o
  -3   6  12       49.81       54.80      8.96 o
  -2   6  12       34.52       30.77      8.15 o
  -1   6  12      350.45      346.75     17.69 o
   0   6  12       13.86       12.60      6.33 o
   1   6  12       23.71       18.04      6.30 o
   2   6  12       34.96       42.48      8.14 o
   3   6  12       33.08       31.67      6.54 o
   4   6  12       23.31       23.15      5.64 o
   5   6  12        5.73        8.54      6.83 o
   6   6  12       72.74       69.63     10.78 o
   7   6  12        9.64       10.00      7.28 o
   8   6  12        6.47        4.55     10.95 o
  -5   7  12       26.92       20.22      9.98 o
  -4   7  12       23.90       21.84      8.44 o
  -3   7  12        2.26        6.02      6.73 o
  -2   7  12       98.65      128.44     13.05 o
  -1   7  12      128.93      130.99     12.80 o
   0   7  12        5.80        5.85      6.22 o
   1   7  12        4.15        4.94      6.07 o
   2   7  12      171.03      178.45     13.47 o
   3   7  12        1.62        2.99      5.59 o
   4   7  12       24.65       25.01      6.79 o
   5   7  12       84.21       99.03     11.66 o
   6   7  12       11.23        7.94      7.28 o
   7   7  12        3.25       -7.41      9.69 o
   8   7  12       26.63       22.14     14.27 o
  -4   8  12        2.77        0.71      9.01 o
  -3   8  12       25.22       33.16     12.63 o
  -2   8  12       18.45       27.35     10.21 o
  -1   8  12        1.10       -2.87      6.05 o
   0   8  12        0.09       -4.96      4.96 o
   1   8  12      108.13      123.06     12.46 o
   2   8  12       29.20       28.81      8.27 o
   3   8  12       13.05        7.61      6.86 o
   4   8  12       19.46       18.79      6.87 o
   5   8  12       28.69       43.31      9.77 o
   6   8  12       23.67       17.13      8.11 o
   7   8  12        5.44       11.99     11.96 o
  -2   9  12        2.95        1.80      8.35 o
  -1   9  12        0.12       -2.14      7.71 o
   0   9  12        4.18        8.09      8.17 o
   1   9  12        0.63        7.90      6.67 o
   2   9  12       25.02       21.77      8.08 o
   3   9  12       18.26       18.41      7.78 o
   4   9  12        0.98       -1.92      5.56 o
   5   9  12       11.42       14.23      8.13 o
   6   9  12       11.84       19.60     12.85 o
   7   9  12        6.88       26.88     14.49 o
  -1  10  12        3.89        9.01     10.36 o
   0  10  12       14.62       30.98     11.73 o
   1  10  12      120.76      132.53     17.36 o
   2  10  12       39.85       50.87     12.70 o
   3  10  12        3.02        9.35      7.93 o
   4  10  12        3.57        6.89      7.43 o
   5  10  12       24.79       33.20     14.33 o
  -3  -6  13        0.03        8.30     19.99 o
  -2  -6  13       27.33       30.54     11.57 o
  -1  -6  13      107.76      139.99     17.96 o
   0  -6  13       19.56       20.55     11.46 o
  -5  -5  13        6.02        1.30      9.78 o
  -4  -5  13        1.35       -7.68      8.45 o
  -3  -5  13       75.28       72.71     10.57 o
  -2  -5  13        0.45       -2.11      6.34 o
  -1  -5  13        4.29       -2.90      6.62 o
   0  -5  13       18.23       21.06     10.44 o
   1  -5  13        3.35        1.98      9.37 o
   2  -5  13        0.01       -0.57      9.37 o
   3  -5  13       25.52        9.65     13.08 o
  -6  -4  13       13.40       12.33     11.12 o
  -5  -4  13       11.49        7.54      9.22 o
  -4  -4  13      118.61      105.26     15.71 o
  -3  -4  13       42.64       28.06      8.45 o
  -2  -4  13        8.47        6.91      6.73 o
  -1  -4  13       69.95       78.93     11.07 o
   0  -4  13       18.74       24.84      8.31 o
   1  -4  13        2.04       -2.47      6.62 o
   2  -4  13        0.66        6.10      8.78 o
   3  -4  13       52.66       57.81     13.30 o
   4  -4  13       30.98       22.84     14.50 o
  -7  -3  13       37.40       27.72     11.98 o
  -6  -3  13        0.19       -1.39      8.67 o
  -5  -3  13        0.46        2.51      8.55 o
  -4  -3  13       27.84       30.15      7.62 o
  -3  -3  13        8.91        9.85      6.37 o
  -2  -3  13        0.03       -0.57      5.53 o
  -1  -3  13        3.13        3.81      5.95 o
   0  -3  13       17.73        6.74      6.14 o
   1  -3  13       15.10        3.66      5.24 o
   2  -3  13        0.01        1.93      5.80 o
   3  -3  13       45.36       52.55     10.14 o
   4  -3  13        5.98        5.63     11.08 o
   5  -3  13       29.61       40.23     16.06 o
  -7  -2  13        0.00        0.36      9.16 o
  -6  -2  13        6.85        8.62      9.32 o
  -5  -2  13       44.41       49.16      9.72 o
  -4  -2  13       76.57       72.44      9.40 o
  -3  -2  13       36.23       43.46      8.06 o
  -2  -2  13       51.04       58.04      8.57 o
  -1  -2  13       37.74       43.21      7.95 o
   0  -2  13        3.09        0.70      5.28 o
   1  -2  13      140.72      146.68     11.34 o
   2  -2  13       94.79       97.79      9.75 o
   3  -2  13        2.99       -2.50      4.50 o
   4  -2  13       44.21       41.22     11.16 o
   5  -2  13       56.09       65.25     13.24 o
   6  -2  13       13.68        3.22     14.91 o
  -7  -1  13       33.01       46.47     13.22 o
  -6  -1  13        5.34        4.83      8.48 o
  -5  -1  13       81.30       71.08      9.57 o
  -4  -1  13      149.64      146.00     14.23 o
  -3  -1  13      262.99      271.49     14.29 o
  -2  -1  13       29.48       25.96      6.89 o
  -1  -1  13      132.83      128.81     10.48 o
   0  -1  13      301.32      301.96     14.47 o
   1  -1  13       35.22       35.60      7.17 o
   2  -1  13        6.62       -0.42      4.86 o
   3  -1  13       12.30       20.80      6.38 o
   4  -1  13        5.43        5.64      7.92 o
   5  -1  13        6.26        0.82      7.74 o
   6  -1  13       46.97       48.98     11.20 o
   7  -1  13       77.11       51.49     19.28 o
  -7   0  13       41.02       37.38     12.23 o
  -6   0  13       69.77       75.99     11.52 o
  -5   0  13       91.24       67.71     15.84 o
  -4   0  13       34.75       36.18      7.77 o
  -3   0  13       45.63       49.93      8.13 o
  -2   0  13      119.44      112.17     10.04 o
  -1   0  13      171.50      160.82     12.59 o
   0   0  13      285.67      279.90     15.66 o
   1   0  13       15.35        9.24      5.35 o
   2   0  13        5.31        5.72      4.97 o
   3   0  13      203.74      239.90     12.50 o
   4   0  13        4.16        6.78      7.75 o
   5   0  13        8.43        7.11      7.51 o
   6   0  13       89.13      103.22     13.27 o
   7   0  13       32.88       46.10     11.23 o
  -7   1  13       72.98       80.43     15.26 o
  -6   1  13       56.81       38.95      8.52 o
  -5   1  13      176.07      191.26     13.32 o
  -4   1  13       23.69       23.74      6.70 o
  -3   1  13       19.85       12.75      6.01 o
  -2   1  13      161.99      176.09     11.74 o
  -1   1  13      204.33      223.94     12.72 o
   0   1  13      251.04      245.29     12.93 o
   1   1  13       65.34       63.61      7.93 o
   2   1  13       75.16       73.78      8.06 o
   3   1  13       16.00        8.01      5.19 o
   4   1  13       10.36        1.98      5.31 o
   5   1  13       43.69       52.81     10.03 o
   6   1  13        9.93        6.42      7.60 o
   7   1  13        2.70        5.08      8.01 o
  -7   2  13        0.27        2.96      7.17 o
  -6   2  13      113.92      108.22     11.64 o
  -5   2  13       14.06       17.18      6.84 o
  -4   2  13       56.59       63.60      9.01 o
  -3   2  13        8.38       12.32      5.97 o
  -2   2  13       39.31       39.43      7.47 o
  -1   2  13        0.67       -4.14      4.14 o
   0   2  13       19.23       15.98      5.86 o
   1   2  13        6.31       12.08      5.41 o
   2   2  13        2.70       -0.38      4.50 o
   3   2  13        5.59        6.10      4.99 o
   4   2  13        7.68       10.13      5.45 o
   5   2  13        0.04       -0.09      6.09 o
   6   2  13        3.76        1.73      6.59 o
   7   2  13       29.68       22.05      8.88 o
   8   2  13       33.49       40.40     10.94 o
  -7   3  13       13.13       13.87      7.96 o
  -6   3  13       34.64       27.86      8.46 o
  -5   3  13      148.67      155.27     12.84 o
  -4   3  13       42.96       45.60      8.45 o
  -3   3  13      114.30      134.22     11.21 o
  -2   3  13       43.07       44.36      7.78 o
  -1   3  13       64.20       68.87      8.58 o
   0   3  13       58.25       56.79      7.84 o
   1   3  13      120.87      119.52      9.78 o
   2   3  13       85.30       89.24      8.75 o
   3   3  13        7.85       10.20      5.07 o
   4   3  13        2.20        2.58      4.97 o
   5   3  13        0.41        3.00      6.19 o
   6   3  13        0.40        2.60      6.72 o
   7   3  13        2.67        4.07      7.40 o
   8   3  13        4.15        3.32      7.90 o
  -6   4  13        0.63        2.92      6.69 o
  -5   4  13       12.42       13.43      7.07 o
  -4   4  13        5.04        7.77      5.94 o
  -3   4  13       33.70       36.84      7.79 o
  -2   4  13      150.71      148.29     11.51 o
  -1   4  13       92.07       94.90      9.49 o
   0   4  13        3.74        4.56      4.84 o
   1   4  13      136.29      144.02     10.67 o
   2   4  13       17.65       16.38      5.83 o
   3   4  13       21.64       23.92      6.73 o
   4   4  13        5.93        3.96      4.98 o
   5   4  13      196.76      223.81     15.72 o
   6   4  13      199.64      211.58     16.10 o
   7   4  13        5.02        5.45      7.32 o
   8   4  13       11.11        7.21      8.38 o
  -6   5  13       10.45       15.05      9.02 o
  -5   5  13        3.80        2.92      7.31 o
  -4   5  13       27.44       29.92      8.45 o
  -3   5  13       74.87       74.80     11.00 o
  -2   5  13       41.75       37.46      8.49 o
  -1   5  13       25.38       19.88      7.18 o
   0   5  13        1.37        6.27      5.78 o
   1   5  13       96.94      109.87     11.21 o
   2   5  13       57.23       61.58      9.15 o
   3   5  13        0.52       -1.34      5.17 o
   4   5  13       33.58       52.41      7.86 o
   5   5  13      460.41      432.54     20.49 o
   6   5  13       37.35       30.92      9.17 o
   7   5  13       24.49       20.30      8.88 o
   8   5  13       30.37       29.90     11.64 o
  -5   6  13        0.14        3.80      7.85 o
  -4   6  13       38.20       40.59     10.08 o
  -3   6  13       20.11       23.27      7.34 o
  -2   6  13        0.48       -0.71      5.21 o
  -1   6  13      144.28      148.60     11.81 o
   0   6  13      108.35       99.27     10.06 o
   1   6  13        0.21        5.32      5.19 o
   2   6  13       26.78       25.92      6.68 o
   3   6  13        4.09       10.52      6.54 o
   4   6  13       22.74       31.60      7.15 o
   5   6  13       13.92       13.63      7.76 o
   6   6  13      120.36      121.39     13.13 o
   7   6  13       31.88       32.76      9.65 o
   8   6  13        6.79       10.51     12.78 o
  -4   7  13        0.04        2.39      6.73 o
  -3   7  13       25.41       20.74      7.59 o
  -2   7  13        2.51       -0.75      6.16 o
  -1   7  13       21.24       17.62      7.55 o
   0   7  13      402.23      395.68     21.99 o
   1   7  13       36.33       41.37      9.07 o
   2   7  13       34.18       52.72      9.45 o
   3   7  13       14.43       10.64      6.96 o
   4   7  13       21.96       19.01      5.92 o
   5   7  13       36.68       30.69      9.14 o
   6   7  13       34.78       31.80      9.21 o
   7   7  13       20.70       18.06     10.38 o
   8   7  13        3.75       -3.49     12.23 o
  -3   8  13        9.90       13.44      9.64 o
  -2   8  13        0.59       -1.66      6.83 o
  -1   8  13       86.61       88.93     12.37 o
   0   8  13      198.16      223.12     16.35 o
   1   8  13        6.36       11.94      7.25 o
   2   8  13        0.44       -4.46      5.77 o
   3   8  13        9.78        7.20      6.82 o
   4   8  13      146.10      157.04     12.26 o
   5   8  13       31.75       34.46      9.51 o
   6   8  13        0.69       -0.25      7.29 o
   7   8  13        1.17        5.17     12.61 o
  -2   9  13        4.68        8.15      9.21 o
  -1   9  13       47.70       55.07     13.41 o
   0   9  13       10.87       13.15      8.08 o
   1   9  13        0.30       -0.07      6.38 o
   2   9  13       40.68       47.33     10.24 o
   3   9  13       41.52       48.91     10.33 o
   4   9  13        9.25        6.55      7.42 o
   5   9  13       25.74       26.69      9.07 o
   6   9  13       32.09       38.95     15.71 o
   0  10  13        4.16       -0.70      8.98 o
   1  10  13       35.08       37.61     12.33 o
   2  10  13       44.64       62.35     13.92 o
   3  10  13       13.01       17.75      8.77 o
   4  10  13        0.60        1.24      7.73 o
   5  10  13       16.29       16.34     13.36 o
  -4  -5  14        0.11       -8.02      9.32 o
  -3  -5  14       48.46       30.67     12.48 o
  -2  -5  14        9.39        5.65      6.87 o
  -1  -5  14        5.97       -4.29      8.93 o
   0  -5  14        0.29       -3.22      9.02 o
   1  -5  14       14.14       14.30     10.62 o
  -5  -4  14        1.66        5.63     10.40 o
  -4  -4  14        6.80        4.76      9.77 o
  -3  -4  14        0.65        0.42      6.19 o
  -2  -4  14       93.75       99.24     11.37 o
  -1  -4  14        3.06        4.33      6.86 o
   0  -4  14       17.54       18.99      7.97 o
   1  -4  14       19.72       20.14      9.19 o
   2  -4  14       20.61       21.14     11.08 o
   3  -4  14       14.23        6.86     13.18 o
  -6  -3  14        6.30        1.97      9.96 o
  -5  -3  14        3.94       16.84     10.74 o
  -4  -3  14       65.06       73.25     10.35 o
  -3  -3  14       44.21       41.09      8.70 o
  -2  -3  14       13.57        7.53      6.82 o
  -1  -3  14        9.28       10.40      6.74 o
   0  -3  14       31.22       36.71      8.31 o
   1  -3  14        7.65        1.32      5.80 o
   2  -3  14      109.66      114.38     13.56 o
   3  -3  14        1.17        2.55      6.91 o
   4  -3  14       43.13       52.03     17.18 o
  -6  -2  14       28.04       25.11     11.95 o
  -5  -2  14       42.85       27.39     15.71 o
  -4  -2  14        3.83       -0.13      5.44 o
  -3  -2  14        4.12        2.37      5.81 o
  -2  -2  14       46.18       55.70      8.87 o
  -1  -2  14        8.34       10.24      6.51 o
   0  -2  14       22.44       28.40      7.65 o
   1  -2  14        8.89       15.64      6.68 o
   2  -2  14        0.89        1.59      5.73 o
   3  -2  14       10.73       13.11      7.62 o
   4  -2  14       46.44       50.43     12.27 o
   5  -2  14      305.89      316.64     30.95 o
  -6  -1  14       28.96       23.65     11.04 o
  -5  -1  14        0.56        0.69      5.76 o
  -4  -1  14       13.99        6.11      6.35 o
  -3  -1  14      166.22      153.36     13.35 o
  -2  -1  14       20.30       30.52      7.59 o
  -1  -1  14        1.68        3.25      5.47 o
   0  -1  14      258.70      259.21     14.29 o
   1  -1  14        8.67       14.18      6.37 o
   2  -1  14        4.29        6.48      5.57 o
   3  -1  14       15.06       25.94      6.97 o
   4  -1  14       13.60       15.46      9.37 o
   5  -1  14        7.05        9.57      9.03 o
   6  -1  14      102.29       94.31     15.97 o
  -7   0  14       70.93       74.87     15.71 o
  -6   0  14        1.70        1.48      8.91 o
  -5   0  14       64.80       50.44     15.06 o
  -4   0  14      238.75      244.07     14.79 o
  -3   0  14      100.48      109.91     10.81 o
  -2   0  14       56.81       58.17      8.58 o
  -1   0  14      311.70      276.40     14.50 o
   0   0  14        8.36        7.05      5.86 o
   1   0  14       59.79       55.51      8.26 o
   2   0  14        5.26        1.05      5.25 o
   3   0  14       46.87       60.37      8.51 o
   4   0  14        1.08       -6.56      6.70 o
   5   0  14        1.62       -1.12      7.54 o
   6   0  14       16.10       16.24      8.96 o
  -7   1  14       32.78       29.50     12.10 o
  -6   1  14       21.72       15.92      6.80 o
  -5   1  14       19.42       29.82      8.03 o
  -4   1  14        0.67        4.74      5.89 o
  -3   1  14       18.47       21.76      6.96 o
  -2   1  14        4.36        0.87      5.30 o
  -1   1  14       47.75       48.30      7.91 o
   0   1  14       36.14       38.33      7.49 o
   1   1  14       63.35       44.88      7.61 o
   2   1  14        0.47        1.60      4.95 o
   3   1  14        0.16        0.54      4.99 o
   4   1  14       89.92       89.86     13.45 o
   5   1  14       11.07       10.39      7.72 o
   6   1  14       20.26       19.12      9.20 o
   7   1  14       40.96       37.94     11.27 o
  -6   2  14      314.88      325.47     18.14 o
  -5   2  14        9.95       12.88      6.71 o
  -4   2  14        3.03       -3.75      5.23 o
  -3   2  14       12.91       15.78      6.35 o
  -2   2  14        7.84        5.32      5.58 o
  -1   2  14        0.98       -1.63      4.77 o
   0   2  14       65.29       73.64      8.81 o
   1   2  14        1.27       -0.23      4.95 o
   2   2  14       31.08       33.52      6.91 o
   3   2  14      133.92      143.06     10.48 o
   4   2  14      379.32      369.85     22.44 o
   5   2  14       25.84       28.29      8.89 o
   6   2  14        0.42       -4.07      6.99 o
   7   2  14       24.66       26.48     10.04 o
  -6   3  14        3.70        6.99      7.26 o
  -5   3  14        2.27        1.19      6.13 o
  -4   3  14       70.03       67.56      9.87 o
  -3   3  14       47.10       53.62      8.94 o
  -2   3  14      105.13      113.38     10.66 o
  -1   3  14      151.33      151.13     11.62 o
   0   3  14       55.45       61.85      8.47 o
   1   3  14        3.43        4.98      5.23 o
   2   3  14      149.83      154.78     12.18 o
   3   3  14      137.39      163.86     11.00 o
   4   3  14       11.76       23.54      8.07 o
   5   3  14        1.09       -5.60      6.38 o
   6   3  14       20.14       23.26      8.80 o
   7   3  14        1.41        3.37      7.92 o
  -6   4  14        6.83        9.67      7.65 o
  -5   4  14       11.58       14.78      7.27 o
  -4   4  14       22.62       20.33      7.31 o
  -3   4  14        1.53        0.55      5.45 o
  -2   4  14        4.92        7.09      5.74 o
  -1   4  14        0.29       -3.79      4.69 o
   0   4  14        1.71        2.39      5.34 o
   1   4  14       18.16       15.20      6.05 o
   2   4  14       17.41       19.15      6.36 o
   3   4  14      161.93      167.69     12.98 o
   4   4  14        3.35        5.34      6.84 o
   5   4  14        3.28        5.46      6.82 o
   6   4  14       30.53       30.88      9.55 o
   7   4  14        0.96       11.13      7.96 o
   8   4  14        3.28       -0.86      8.37 o
  -5   5  14        0.51       -2.22      7.39 o
  -4   5  14       63.67       64.80     11.58 o
  -3   5  14        9.92       17.63      6.83 o
  -2   5  14        0.10        0.87      5.32 o
  -1   5  14       34.84       27.59      7.27 o
   0   5  14        0.03       -4.17      5.24 o
   1   5  14       24.60       17.17      6.99 o
   2   5  14        0.08       -4.10      5.25 o
   3   5  14       83.85       84.12     10.45 o
   4   5  14       40.54       39.75      9.55 o
   5   5  14       19.83       29.04      9.04 o
   6   5  14       61.05       60.61     11.44 o
   7   5  14        0.09       -4.21      7.32 o
   8   5  14        0.92       -5.29      9.73 o
  -4   6  14       74.05       71.97     12.49 o
  -3   6  14        6.29        5.29      7.06 o
  -2   6  14        0.17       -0.80      6.22 o
  -1   6  14      327.97      362.52     19.40 o
   0   6  14        2.29        2.63      6.13 o
   1   6  14        5.67        6.18      6.14 o
   2   6  14      100.64       93.83     11.12 o
   3   6  14       99.73      113.77     11.89 o
   4   6  14       13.25       17.24      6.58 o
   5   6  14        2.01        0.03      6.81 o
   6   6  14      176.81      180.11     15.88 o
   7   6  14       21.17       25.01      9.66 o
  -4   7  14        2.52        5.93      8.49 o
  -3   7  14        2.88        1.61      6.54 o
  -2   7  14       48.30       40.80      9.19 o
  -1   7  14        0.18       -1.08      5.56 o
   0   7  14        0.38       -0.64      5.60 o
   1   7  14      300.55      290.26     15.81 o
   2   7  14       87.43       86.45     10.16 o
   3   7  14       79.06       71.77      9.56 o
   4   7  14       11.79       10.42      7.00 o
   5   7  14       48.88       58.17     12.34 o
   6   7  14       29.11       35.00     10.35 o
   7   7  14        4.05       -8.09      8.09 o
  -3   8  14       51.37       66.94     13.08 o
  -2   8  14       48.04       56.37     11.76 o
  -1   8  14        3.10        2.60      7.35 o
   0   8  14        6.56        1.43      7.03 o
   1   8  14        3.80        9.59      7.48 o
   2   8  14       38.35       56.98     10.56 o
   3   8  14        1.49       -1.61      6.36 o
   4   8  14       15.64       10.93      8.97 o
   5   8  14       12.63        2.58      7.80 o
   6   8  14        3.11        6.18      8.43 o
  -1   9  14       28.08       24.06     11.60 o
   0   9  14       36.52       47.80     11.19 o
   1   9  14       30.18       39.58     10.39 o
   2   9  14        2.55       -1.30      7.28 o
   3   9  14       47.91       36.18      9.93 o
   4   9  14       16.50       21.36     10.65 o
   5   9  14        0.97       -6.76      7.14 o
   2  10  14       42.75       58.39     12.19 o
   3  10  14        4.09        2.22      8.46 o
  -4  -4  15        0.39       -0.08     10.08 o
  -3  -4  15       19.42       16.08      8.47 o
  -2  -4  15       63.02       66.79     10.99 o
  -1  -4  15        0.17       -4.09      6.96 o
   0  -4  15       51.85       48.22     10.19 o
   1  -4  15       11.27       13.97      9.48 o
   2  -4  15       77.30       68.15     15.31 o
  -5  -3  15        5.54       10.28     10.63 o
  -4  -3  15        3.12       10.85     10.35 o
  -3  -3  15       10.35        6.97      7.08 o
  -2  -3  15       12.30       13.71      7.75 o
  -1  -3  15       13.18       16.56      7.52 o
   0  -3  15        9.24       12.02      7.30 o
   1  -3  15       11.29        8.36      7.30 o
   2  -3  15        5.31        6.87      7.52 o
   3  -3  15        0.02       -8.99      9.34 o
  -5  -2  15        1.98       -5.65      7.90 o
  -4  -2  15        2.86        3.89      6.13 o
  -3  -2  15       19.45       26.26      8.03 o
  -2  -2  15       12.44       14.83      7.12 o
  -1  -2  15       12.57       -0.11      5.95 o
   0  -2  15        1.06       -5.58      5.58 o
   1  -2  15        0.04       -2.05      5.86 o
   2  -2  15       21.08       12.47      7.34 o
   3  -2  15        8.21        3.65      8.79 o
   4  -2  15       16.73        8.65      8.73 o
  -6  -1  15       14.03        7.31     10.02 o
  -5  -1  15        0.86        9.89      7.99 o
  -4  -1  15        3.51        7.34      6.51 o
  -3  -1  15       16.21       21.81      7.48 o
  -2  -1  15        2.93       -1.47      5.88 o
  -1  -1  15      147.09      123.93     11.56 o
   0  -1  15      156.19      147.05     12.17 o
   1  -1  15        0.38        4.10      6.00 o
   2  -1  15        1.12        5.53      6.15 o
   3  -1  15        6.15        5.76      7.18 o
   4  -1  15        6.72        9.92      9.26 o
   5  -1  15       23.12       21.72     11.42 o
  -6   0  15       26.50       31.43     12.40 o
  -5   0  15        5.76        5.68      6.76 o
  -4   0  15        2.09        2.81      6.04 o
  -3   0  15        0.11        0.24      5.71 o
  -2   0  15        0.19        0.07      5.79 o
  -1   0  15      391.46      365.73     17.10 o
   0   0  15        1.60       -0.74      5.57 o
   1   0  15       36.35       37.58      8.00 o
   2   0  15        3.60       -0.87      5.59 o
   3   0  15       52.76       68.00     10.73 o
   4   0  15       60.16       49.04     12.26 o
   5   0  15        0.77       -0.65      8.13 o
   6   0  15        0.91       -0.70      9.05 o
  -6   1  15        7.51        9.04      7.34 o
  -5   1  15        0.37        2.92      6.56 o
  -4   1  15        0.01        4.43      6.20 o
  -3   1  15        7.86       10.37      6.62 o
  -2   1  15       34.84       34.48      8.05 o
  -1   1  15        9.80        3.56      5.80 o
   0   1  15       54.30       57.23      8.83 o
   1   1  15      109.21      112.69     10.53 o
   2   1  15      191.86      186.44     12.41 o
   3   1  15        0.14       -0.98      5.41 o
   4   1  15        1.30        5.35      7.95 o
   5   1  15        0.01        3.69      8.68 o
   6   1  15        2.86        5.45      8.19 o
  -6   2  15        0.59        0.56      7.08 o
  -5   2  15       12.98       13.07      7.73 o
  -4   2  15       12.42       13.77      6.79 o
  -3   2  15      142.69      141.71     12.45 o
  -2   2  15       11.90        8.33      6.17 o
  -1   2  15        8.56       -0.96      5.43 o
   0   2  15      125.43      125.50     11.15 o
   1   2  15       85.30       97.62     10.15 o
   2   2  15       61.99       67.07      8.90 o
   3   2  15       16.26        9.20      5.88 o
   4   2  15        5.42        5.94      8.59 o
   5   2  15        0.01       -1.27      7.60 o
   6   2  15        0.03        6.69      7.96 o
   7   2  15       17.08        0.02      8.49 o
  -5   3  15       16.07       23.86      8.37 o
  -4   3  15       26.57       31.47      8.15 o
  -3   3  15        1.47        2.25      5.82 o
  -2   3  15       31.69       38.06      8.12 o
  -1   3  15       62.03       58.29      9.18 o
   0   3  15      101.39      115.50     10.97 o
   1   3  15      168.99      181.27     12.59 o
   2   3  15       31.94       31.54      7.29 o
   3   3  15       17.45       18.66      6.32 o
   4   3  15       12.75        9.24      8.94 o
   5   3  15        0.74       -0.84      6.67 o
   6   3  15       50.79       61.07     12.06 o
   7   3  15       14.57       26.01     10.14 o
  -5   4  15        1.96       -0.84      6.87 o
  -4   4  15        9.97        6.38      6.54 o
  -3   4  15        6.95       -0.68      5.72 o
  -2   4  15      187.00      183.80     13.75 o
  -1   4  15       52.69       57.65      9.26 o
   0   4  15       10.44        4.76      5.72 o
   1   4  15      134.50      127.33     11.13 o
   2   4  15       77.13       82.70      9.53 o
   3   4  15        8.68        8.30      6.73 o
   4   4  15        2.15        1.86      9.04 o
   5   4  15       58.60       58.47     11.14 o
   6   4  15       70.53       76.73     12.57 o
   7   4  15        1.17       -0.55      7.93 o
  -5   5  15       17.28       15.20      9.21 o
  -4   5  15      118.99      145.90     15.39 o
  -3   5  15       29.90       34.65      8.81 o
  -2   5  15       12.93       13.65      6.80 o
  -1   5  15       11.29        6.71      6.17 o
   0   5  15       30.07       26.46      7.74 o
   1   5  15        4.82        0.15      5.63 o
   2   5  15        0.34       -3.05      5.50 o
   3   5  15       30.26       26.03      7.96 o
   4   5  15      119.58      118.45     25.99 o
   5   5  15      110.57      118.00     13.69 o
   6   5  15      223.03      225.79     18.02 o
   7   5  15       11.44       11.53      9.34 o
  -4   6  15        0.70        8.41      8.31 o
  -3   6  15       58.24       66.31     12.15 o
  -2   6  15        4.65        8.17      7.25 o
  -1   6  15      248.88      259.25     17.91 o
   0   6  15      128.06      130.15     13.64 o
   1   6  15       25.96       15.97      7.61 o
   2   6  15       17.24       15.93      7.71 o
   3   6  15      102.07      114.51     12.46 o
   4   6  15       74.87       61.13     12.79 o
   5   6  15       75.47       79.22     12.37 o
   6   6  15       11.41       10.14      8.36 o
   7   6  15       23.37       26.82     10.10 o
  -3   7  15       12.06       20.59      9.24 o
  -2   7  15       17.87        8.28      7.99 o
  -1   7  15       29.89       34.99     10.15 o
   0   7  15      188.35      199.20     16.18 o
   1   7  15        5.98        2.78      6.60 o
   2   7  15       50.64       68.00     11.25 o
   3   7  15      148.94      151.56     13.99 o
   4   7  15        0.04       -2.47      7.56 o
   5   7  15       10.66       13.40      8.60 o
   6   7  15       54.49       63.13     12.18 o
  -2   8  15       22.64       19.49      8.37 o
  -1   8  15        8.84        2.75      6.89 o
   0   8  15       74.94       74.67     11.21 o
   1   8  15       76.81       72.33     10.72 o
   2   8  15       12.92       16.21      7.41 o
   3   8  15       23.31       22.52      7.73 o
   4   8  15       23.60       23.67     10.72 o
   5   8  15        5.07        9.94      8.32 o
   6   8  15        0.00        5.22      8.48 o
   0   9  15        2.49        4.29      8.42 o
   1   9  15        2.59        6.16      8.06 o
   2   9  15       20.75       13.04      8.71 o
   3   9  15       42.98       46.21     11.10 o
   4   9  15       48.48       53.50     15.03 o
  -3  -3  16       10.13        9.29      8.08 o
  -2  -3  16        6.91        5.39      7.74 o
  -1  -3  16        5.17        1.60      7.30 o
   0  -3  16       18.51       16.56      8.35 o
   1  -3  16       76.20       85.13     11.81 o
   2  -3  16        5.96       -3.06      9.84 o
  -4  -2  16       29.31       22.65      9.64 o
  -3  -2  16       44.52       31.77      9.07 o
  -2  -2  16       89.70       81.43     11.36 o
  -1  -2  16        9.02        8.12      7.15 o
   0  -2  16        3.57        9.31      6.74 o
   1  -2  16        6.44        3.41      7.08 o
   2  -2  16        5.43        1.88      7.88 o
   3  -2  16        0.00        1.92      8.83 o
  -5  -1  16       10.50        0.74      9.32 o
  -4  -1  16       57.88       72.30     11.07 o
  -3  -1  16       39.20       45.50      9.45 o
  -2  -1  16       64.22       56.27      9.77 o
  -1  -1  16       81.34       70.84     11.52 o
   0  -1  16      124.94      116.11     13.51 o
   1  -1  16       47.53       48.80     10.66 o
   2  -1  16        3.00        5.32      6.61 o
   3  -1  16       10.82       13.75      9.75 o
   4  -1  16        3.05       -2.25      8.50 o
  -5   0  16        1.22        3.17      7.29 o
  -4   0  16       20.97       24.40      8.40 o
  -3   0  16       33.53       35.71      8.73 o
  -2   0  16        6.12        6.36      6.77 o
  -1   0  16       34.14       38.33      8.45 o
   0   0  16      280.61      255.74     15.30 o
   1   0  16       63.65       60.49      9.56 o
   2   0  16        4.54        4.71      6.37 o
   3   0  16       17.06       10.78      9.59 o
   4   0  16       55.94       45.94     12.85 o
   5   0  16        0.36        2.61      9.43 o
  -5   1  16        0.15        0.92      7.02 o
  -4   1  16        0.90        0.78      6.33 o
  -3   1  16        7.31        4.01      6.26 o
  -2   1  16       15.53       13.99      7.29 o
  -1   1  16      180.62      185.52     13.80 o
   0   1  16      332.23      319.73     16.46 o
   1   1  16       10.62       16.08      6.85 o
   2   1  16        1.15       -1.88      5.73 o
   3   1  16       27.27       24.48     10.52 o
   4   1  16        0.30        3.96      8.70 o
   5   1  16        2.50        1.71      9.41 o
   6   1  16        7.57        7.51     10.21 o
  -5   2  16       37.01       38.25      9.44 o
  -4   2  16       10.40       17.32      7.43 o
  -3   2  16      199.45      210.70     14.85 o
  -2   2  16        5.52        1.36      6.08 o
  -1   2  16        1.70       -1.76      5.85 o
   0   2  16       57.00       55.62      9.29 o
   1   2  16       77.42       80.71     10.15 o
   2   2  16       12.99       17.69      6.92 o
   3   2  16        0.21        2.39      6.80 o
   4   2  16       50.38       62.22     13.51 o
   5   2  16       19.02       26.33     11.32 o
   6   2  16        2.00       10.52     10.16 o
  -5   3  16       86.65       93.45     12.43 o
  -4   3  16       74.08       88.07     11.67 o
  -3   3  16      111.46      125.66     12.70 o
  -2   3  16      111.99      104.51     11.64 o
  -1   3  16       35.08       33.17      8.39 o
   0   3  16       50.55       62.70      9.57 o
   1   3  16        0.20        2.10      5.68 o
   2   3  16        3.05       -0.68      5.68 o
   3   3  16       30.16       21.30      8.81 o
   4   3  16       19.34       12.81      9.42 o
   5   3  16        0.77        1.57      8.30 o
   6   3  16       42.60       43.95     11.50 o
  -4   4  16       32.12       31.86      9.17 o
  -3   4  16        0.24       -5.88      5.88 o
  -2   4  16       33.39       37.34      8.75 o
  -1   4  16        4.66       -1.26      5.60 o
   0   4  16       36.84       35.93      8.36 o
   1   4  16        2.57        0.13      5.92 o
   2   4  16        4.29        3.90      6.00 o
   3   4  16       11.93       12.76      7.58 o
   4   4  16       10.31        3.48      8.21 o
   5   4  16       17.10       25.11     11.18 o
   6   4  16       85.97       95.76     14.18 o
  -4   5  16        0.09        2.46      7.26 o
  -3   5  16        6.57       15.83      7.94 o
  -2   5  16       35.21       37.67      9.15 o
  -1   5  16        1.41       -2.43      5.92 o
   0   5  16        0.31       -2.47      5.69 o
   1   5  16       41.55       47.44     10.22 o
   2   5  16      109.57      127.50     13.33 o
   3   5  16        0.02       -1.38      6.36 o
   4   5  16        6.61       12.73      9.30 o
   5   5  16       81.54       92.56     15.13 o
   6   5  16        4.39        0.50      8.34 o
  -3   6  16       47.36       52.93     11.81 o
  -2   6  16        0.00        0.73      7.37 o
  -1   6  16        1.61       -0.34      6.89 o
   0   6  16      136.49      147.77     14.73 o
   1   6  16       14.50        6.03      6.86 o
   2   6  16        3.68        6.20      6.63 o
   3   6  16        9.86       14.11      7.65 o
   4   6  16       14.88       17.72      9.92 o
   5   6  16       23.84       26.23     10.87 o
   6   6  16       13.15        3.84      8.60 o
  -2   7  16       24.43       16.36      9.27 o
  -1   7  16       33.22       33.18     10.11 o
   0   7  16       46.27       49.60     10.97 o
   1   7  16        0.29        6.81      7.59 o
   2   7  16        0.68        4.57      7.59 o
   3   7  16       47.00       59.45     11.30 o
   4   7  16       17.27       21.74     11.01 o
   5   7  16        4.61       -0.87      8.62 o
   6   7  16        5.68       13.21      9.42 o
  -1   8  16        4.18        6.20      8.51 o
   0   8  16       10.22       15.17      8.95 o
   1   8  16        0.76        3.91      8.03 o
   2   8  16        4.94       10.16      8.26 o
   3   8  16       14.11        9.49      8.33 o
   4   8  16        6.19        1.82      9.19 o
   5   8  16        5.47       10.13     10.66 o
  -3  -2  17        0.03       -1.38      7.51 o
  -2  -2  17        3.40        5.72      7.93 o
  -1  -2  17        0.80       -2.06      6.91 o
   0  -2  17        7.93        6.58      7.37 o
   1  -2  17        1.43        6.78      7.80 o
   2  -2  17       15.14       13.42      9.85 o
  -4  -1  17        3.53        6.39      7.95 o
  -3  -1  17        0.99       -2.13      7.32 o
  -2  -1  17        0.42        1.05      6.89 o
  -1  -1  17        8.16        7.99      7.45 o
   0  -1  17        0.34        5.52      7.28 o
   1  -1  17       74.40       75.58     11.03 o
   2  -1  17       17.10       17.75      9.27 o
   3  -1  17        0.54       -1.69      8.21 o
  -4   0  17       32.52       40.42     10.26 o
  -3   0  17        4.10        7.23      7.54 o
  -2   0  17       19.02       13.28      7.98 o
  -1   0  17       16.87       13.92      7.64 o
   0   0  17        8.77       10.66      7.40 o
   1   0  17       10.80       16.08      7.60 o
   2   0  17       13.39       13.09      7.31 o
   3   0  17        3.42       -1.58      8.57 o
   4   0  17       22.53       15.04     10.75 o
  -4   1  17        4.34        2.85      7.21 o
  -3   1  17        0.68        6.38      7.29 o
  -2   1  17       19.04       27.25      8.64 o
  -1   1  17       24.76       16.68      7.78 o
   0   1  17        9.42       10.41      7.04 o
   1   1  17       47.69       44.26      9.28 o
   2   1  17       19.77       16.35      7.40 o
   3   1  17      114.12      107.33     16.29 o
   4   1  17        4.31        8.25      9.29 o
   5   1  17        3.86        4.11     10.22 o
  -4   2  17        2.16        3.59      7.53 o
  -3   2  17       75.17       86.61     11.91 o
  -2   2  17       66.89       87.35     11.67 o
  -1   2  17       32.68       31.07      8.29 o
   0   2  17        1.57        3.68      6.33 o
   1   2  17       53.07       71.02     10.39 o
   2   2  17       33.89       39.62      8.81 o
   3   2  17        5.83       -2.66      7.81 o
   4   2  17       24.17       31.36     11.65 o
   5   2  17       74.43       81.40     15.79 o
  -4   3  17       13.04       12.48      8.22 o
  -3   3  17        1.05        4.05      6.57 o
  -2   3  17       36.58       42.41      9.42 o
  -1   3  17        0.60        1.57      6.49 o
   0   3  17        6.77       20.40      7.56 o
   1   3  17        5.43        3.77      6.17 o
   2   3  17       33.23       32.50      8.43 o
   3   3  17       18.20       19.50      9.90 o
   4   3  17       52.70       64.65     14.32 o
   5   3  17       45.89       46.45     13.23 o
  -4   4  17        4.05        3.85      7.44 o
  -3   4  17       10.96        4.79      7.18 o
  -2   4  17        3.90        0.13      6.35 o
  -1   4  17        0.61        0.31      6.45 o
   0   4  17        7.84        4.88      6.43 o
   1   4  17       19.34       20.19      7.54 o
   2   4  17       78.50       71.86     10.31 o
   3   4  17        4.24        6.04      8.68 o
   4   4  17        0.63       -4.16      8.27 o
   5   4  17       80.50       75.16     15.41 o
  -3   5  17       12.06       11.86      8.06 o
  -2   5  17       27.05       30.43      9.22 o
  -1   5  17        9.09        6.11      7.00 o
   0   5  17       21.99       23.11      8.16 o
   1   5  17        6.74        3.02      7.18 o
   2   5  17        0.15        2.15      7.36 o
   3   5  17        0.00        6.85      9.23 o
   4   5  17        1.02       -6.77      8.07 o
   5   5  17      289.54      268.24     28.15 o
  -2   6  17        3.37        4.72      8.57 o
  -1   6  17       13.56       15.97      8.74 o
   0   6  17      255.64      257.21     18.98 o
   1   6  17       33.07       49.17     11.18 o
   2   6  17        8.44        5.07      7.42 o
   3   6  17        9.77        7.02      9.68 o
   4   6  17        0.94        2.68      8.79 o
   5   6  17       43.65       24.21     11.64 o
  -1   7  17        7.38       14.17      9.22 o
   0   7  17       94.06       86.79     13.59 o
   1   7  17        9.55       17.42      9.26 o
   2   7  17        0.08       -0.31      7.76 o
   3   7  17       24.91       22.37     11.22 o
   4   7  17        0.44       -1.63      9.06 o
   1   8  17        4.41       -0.47      8.07 o
   2   8  17        0.21       -0.85      7.75 o
   3   8  17       49.68       56.57     14.52 o
  -2  -1  18       35.83       32.83      9.97 o
  -1  -1  18        7.47        6.19      8.04 o
   0  -1  18       57.84       41.17     10.31 o
   1  -1  18       35.40       33.32      9.73 o
  -3   0  18        6.46       14.41      8.64 o
  -2   0  18        1.91        2.47      7.32 o
  -1   0  18      159.09      158.47     14.46 o
   0   0  18       83.90       90.93     12.27 o
   1   0  18        4.21        1.01      7.42 o
   2   0  18       16.62       16.52     10.97 o
   3   0  18       12.14       12.82     10.78 o
  -3   1  18        0.89        1.05      7.69 o
  -2   1  18        0.14       -2.89      7.19 o
  -1   1  18        1.71        0.76      6.99 o
   0   1  18       32.07       34.71      9.34 o
   1   1  18       20.80       13.80      7.86 o
   2   1  18        4.51        6.56      8.17 o
   3   1  18        5.20        6.27     10.16 o
  -3   2  18        0.99        1.80      7.57 o
  -2   2  18       38.32       36.27      9.83 o
  -1   2  18        2.55        3.51      7.28 o
   0   2  18        3.73       -1.05      6.69 o
   1   2  18       17.15       18.87      8.37 o
   2   2  18       13.79       19.19      9.10 o
   3   2  18       18.30       13.29     10.33 o
   4   2  18       48.56       49.53     13.98 o
  -3   3  18        0.04        4.98      7.75 o
  -2   3  18       15.65       14.62      8.21 o
  -1   3  18        6.96        8.29      7.25 o
   0   3  18        3.96        1.31      6.72 o
   1   3  18        0.99        5.51      6.96 o
   2   3  18        4.55        6.50      6.88 o
   3   3  18        0.59        3.32      9.43 o
   4   3  18        8.53       11.17     11.05 o
  -2   4  18       55.76       53.30     10.68 o
  -1   4  18       39.33       35.86      9.68 o
   0   4  18        0.01       -1.16      6.87 o
   1   4  18       12.73       12.04      7.55 o
   2   4  18      118.00      132.87     12.90 o
   3   4  18        1.81        8.97      9.97 o
   4   4  18        1.42        8.90      9.93 o
  -2   5  18       34.80       38.42     10.42 o
  -1   5  18        6.91        7.26      7.58 o
   0   5  18       23.30       22.16      8.40 o
   1   5  18       15.69       19.41      8.75 o
   2   5  18       21.07       31.52     10.14 o
   3   5  18       11.00       12.51     10.41 o
   4   5  18        6.16        6.60      9.96 o
  -1   6  18       59.52       51.16     12.17 o
   0   6  18       30.38       27.99     10.12 o
   1   6  18       12.54       14.36      8.84 o
   2   6  18        3.69        3.24      7.87 o
   3   6  18       11.45        8.25     10.31 o
   4   6  18       25.89       33.25     12.65 o
   1   7  18       12.44        9.90      8.87 o
   2   7  18       14.37       26.98     10.22 o
  -1   1  19       48.28       41.26     10.63 o
   0   1  19        8.81        7.21      8.28 o
   1   1  19        0.00        0.03      7.51 o
  -1   2  19        0.13       -2.29      7.21 o
   0   2  19        3.70       -0.64      7.32 o
   1   2  19       19.88       24.00      9.37 o
   2   2  19       11.51        8.99     10.08 o
  -1   3  19        8.78       10.96      8.48 o
   0   3  19       34.31       40.15     10.18 o
   1   3  19        0.18       -0.75      7.17 o
   2   3  19        4.25       -1.93      8.87 o
   3   3  19        2.16       11.05     10.19 o
  -1   4  19       29.42       33.33      9.85 o
   0   4  19       13.04       17.91      8.65 o
   1   4  19       47.77       48.69     10.65 o
   2   4  19        0.53        0.90     10.13 o
   3   4  19       11.17       16.65     11.60 o
   0   5  19        1.02        2.07      7.92 o
   1   5  19       46.58       47.63     12.00 o
   2   5  19       43.95       65.76     15.60 o
 
